# Supplementary material for: 3-{[3-(4-Meth­oxy­phen­yl)-4,5-dihydro-1,2-oxazol-5-yl]meth­yl}-1,5-dimethyl-1H-1,5-benzodiazepine-2,4(3H,5H)-dione
Source: Acta Crystallogr Sect E Struct Rep Online. 2011 Jun 18;67(Pt 7):o1729. doi: 10.1107/S1600536811022872 (PMC3151967; doi:10.1107/S1600536811022872)
Supplement: Supplementary file 1 [file e-67-o1729-sup1.cif]

##############################################################################
#                                                                            #
# This CIF contains the data in a paper accepted for publication in          #
# Acta Crystallographica Section E. It conforms to the requirements of       #
# Notes for Authors for Acta Crystallographica Section E, and has been       #
# peer reviewed under the auspices of the IUCr Commission on Journals.       #
#                                                                            #
# Full details of the Crystallographic Information File format               #
# are given in the paper "The Crystallographic Information File (CIF):       #
# a New Standard Archive File for Crystallography" by S. R. Hall, F. H.      #
# Allen and I. D. Brown [Acta Cryst. (1991), A47, 655-685].                  #
#                                                                            #
# The current version of the core CIF dictionary is obtainable from          #
# ftp://ftp.iucr.org/pub/cif_core.dic.                                       #
#                                                                            #
# Software is freely available for graphical display of the structure(s)     #
# in this CIF. For information consult the CIF software page                 #
# http://www.iucr.org/resources/cif/software.                                #
#                                                                            #
# This file may be used for bona fide research purposes within the           #
# scientific community so long as proper attribution is given to the journal # 
# article from which it was obtained.                                        #
#                                                                            #
##############################################################################
data_global
_audit_creation_method     SHELXL-97
_journal_date_recd_electronic     2011-06-12
_journal_date_accepted     2011-06-13
_journal_name_full     'Acta Crystallographica, Section E'
_journal_year     2011
_journal_volume     67
_journal_issue      7
_journal_page_first     o1729
_journal_page_last     o1729
_journal_paper_category     QO
_journal_coeditor_code     XU5243
_publ_contact_author
;
     Dr. Seik Weng Ng
     Department of Chemistry
     University of Malaya
     50603 Kuala Lumpur
     Malaysia
;
_publ_contact_author_email     seikweng@um.edu.my
_publ_contact_author_fax     '03 7967 4193'
_publ_contact_author_phone     '03 7967 6778'
_publ_section_title
;\
3-{[3-(4-Methoxyphenyl)-4,5-dihydro-1,2-oxazol-5-yl]methyl}-1,5-dimethyl-\
1<i>H</i>-1,5-benzodiazepine-2,4(3<i>H</i>,5<i>H</i>)-dione
;
loop_
    _publ_author_name
    _publ_author_address
    'Dardouri, Rachida'
;
Laboratoire de Chimie Organique Appliqu\'ee
Facult\'e des Sciences et Techniques
Universit\'e Sidi Mohamed Ben Abdallah
F\'es
Morocco
;
    'Rodi, Yousef Kandri'
;
Laboratoire de Chimie Organique Appliqu\'ee
Facult\'e des Sciences et Techniques
Universit\'e Sidi Mohamed Ben Abdallah
F\'es
Morocco
;
    'Saffon, Natalie'
;
Service Commun Rayons-X FR2599
Universit\'e Paul Sabatier B\^atiment 2R1
118 route de Narbonne
Toulouse
France
;
    'Essassi, El Mokhtar'
;
Laboratoire de Chimie Organique H\'et\'erocyclique
P\^ole de Comp\'etences Pharmacochimie
Universit\'e Mohammed V-Agdal
BP 1014 Avenue Ibn Batout
Rabat
Morocco
;
    'Ng, Seik Weng'
;
Department of Chemistry
University of Malaya
50603 Kuala Lumpur
Malaysia
;
data_I
_audit_creation_method     SHELXL-97
_chemical_name_systematic
;
3-{[3-(4-Methoxyphenyl)-4,5-dihydro-1,2-oxazol-5-yl]methyl}-
1,5-dimethyl-1<i>H</i>-1,5-benzodiazepine-2,4(3<i>H</i>,5<i>H</i>)-dione
;
_chemical_name_common     ?
_chemical_formula_moiety     'C22 H23 N3 O4'
_chemical_formula_sum     'C22 H23 N3 O4'
_chemical_formula_iupac     'C22 H23 N3 O4'
_chemical_formula_weight     393.43
_chemical_melting_point     ?
_symmetry_cell_setting     monoclinic
_symmetry_space_group_name_H-M     'C 2/c'
_symmetry_space_group_name_Hall     '-C 2yc'
loop_
    _symmetry_equiv_pos_as_xyz
    'x, y, z'
    '-x, y, -z+1/2'
    'x+1/2, y+1/2, z'
    '-x+1/2, y+1/2, -z+1/2'
    '-x, -y, -z'
    'x, -y, z-1/2'
    '-x+1/2, -y+1/2, -z'
    'x+1/2, -y+1/2, z-1/2'
_cell_length_a     28.0041(5)
_cell_length_b     15.4644(3)
_cell_length_c     9.0350(2)
_cell_angle_alpha     90.00
_cell_angle_beta     93.2350(10)
_cell_angle_gamma     90.00
_cell_volume     3906.52(13)
_cell_formula_units_Z     8
_cell_measurement_reflns_used     5272
_cell_measurement_theta_min     2.5516
_cell_measurement_theta_max     21.8190
_cell_measurement_temperature     293(2)
_exptl_crystal_description     prism
_exptl_crystal_colour     colorless
_exptl_crystal_size_max     0.40
_exptl_crystal_size_mid     0.05
_exptl_crystal_size_min     0.05
_exptl_crystal_density_diffrn     1.338
_exptl_crystal_density_meas     ?
_exptl_crystal_density_method     'not measured'
_exptl_crystal_F_000     1664
_exptl_absorpt_coefficient_mu     0.093
_exptl_absorpt_correction_type     none
_diffrn_ambient_temperature     293(2)
_diffrn_radiation_type     MoK\a
_diffrn_radiation_wavelength     0.71073
_diffrn_radiation_source     'fine-focus sealed tube'
_diffrn_radiation_monochromator     graphite
_diffrn_measurement_device_type     'Bruker APEXII'
_diffrn_measurement_method     '\f and \w'
_diffrn_detector_area_resol_mean     ?
_diffrn_reflns_number     30861
_diffrn_reflns_av_R_equivalents     0.0472
_diffrn_reflns_av_sigmaI/netI     0.0228
_diffrn_reflns_theta_min     1.50
_diffrn_reflns_theta_max     25.00
_diffrn_reflns_theta_full     25.00
_diffrn_measured_fraction_theta_max     1.000
_diffrn_measured_fraction_theta_full     1.000
_diffrn_reflns_limit_h_min     -33
_diffrn_reflns_limit_h_max     31
_diffrn_reflns_limit_k_min     -18
_diffrn_reflns_limit_k_max     18
_diffrn_reflns_limit_l_min     -10
_diffrn_reflns_limit_l_max     10
_diffrn_standards_number     0
_diffrn_standards_interval_count     0
_diffrn_standards_interval_time     0
_diffrn_standards_decay_%     0
_reflns_number_total     3445
_reflns_number_gt     2548
_reflns_threshold_expression     I>2\s(I)
_refine_ls_structure_factor_coef     Fsqd
_refine_ls_matrix_type     full
_refine_ls_R_factor_all     0.0821
_refine_ls_R_factor_gt     0.0614
_refine_ls_wR_factor_gt     0.1620
_refine_ls_wR_factor_ref     0.1785
_refine_ls_goodness_of_fit_ref     1.050
_refine_ls_restrained_S_all     1.083
_refine_ls_number_reflns     3445
_refine_ls_number_parameters     272
_refine_ls_number_restraints     41
_refine_ls_hydrogen_treatment     constr
_refine_ls_weighting_scheme     calc
_refine_ls_weighting_details
         'calc w=1/[\s^2^(Fo^2^)+(0.0764P)^2^+5.3445P] where P=(Fo^2^+2Fc^2^)/3'
_atom_sites_solution_hydrogens     geom
_atom_sites_solution_primary     direct
_atom_sites_solution_secondary     difmap
_refine_ls_shift/su_max     0.001
_refine_ls_shift/su_mean     0.001
_refine_diff_density_max     0.309
_refine_diff_density_min     -0.274
_refine_ls_extinction_method     'SHELXL97 (Sheldrick, 2008)'
_refine_ls_extinction_coef     0.0013(3)
_refine_ls_extinction_expression
                                  'Fc^*^=kFc[1+0.001xFc^2^\l^3^/sin(2\q)]^-1/4^'
loop_
    _atom_type_symbol
    _atom_type_description
    _atom_type_scat_dispersion_real
    _atom_type_scat_dispersion_imag
    _atom_type_scat_source
    'C' 'C' 0.0033 0.0016
                         'International Tables Vol C Tables 4.2.6.8 and 6.1.1.4'
    'H' 'H' 0.0000 0.0000
                         'International Tables Vol C Tables 4.2.6.8 and 6.1.1.4'
    'N' 'N' 0.0061 0.0033
                         'International Tables Vol C Tables 4.2.6.8 and 6.1.1.4'
    'O' 'O' 0.0106 0.0060
                         'International Tables Vol C Tables 4.2.6.8 and 6.1.1.4'
_computing_data_collection     'APEX2 (Bruker, 2005)'
_computing_cell_refinement     'SAINT (Bruker, 2005)'
_computing_data_reduction     'SAINT (Bruker, 2005)'
_computing_structure_solution     'SHELXS97 (Sheldrick, 2008)'
_computing_structure_refinement     'SHELXL97 (Sheldrick, 2008)'
_computing_molecular_graphics     'X-SEED (Barbour, 2001)'
_computing_publication_material     'publCIF (Westrip, 2010)'
loop_
    _atom_site_type_symbol
    _atom_site_label
    _atom_site_fract_x
    _atom_site_fract_y
    _atom_site_fract_z
    _atom_site_U_iso_or_equiv
    _atom_site_adp_type
    _atom_site_calc_flag
    _atom_site_refinement_flags
    _atom_site_occupancy
    _atom_site_symmetry_multiplicity
    _atom_site_disorder_assembly
    _atom_site_disorder_group
    O O1 0.67566(10) 0.19618(16) 0.5304(3) 0.0852(8) Uani d . 1 1 . .
    O O2 0.57207(8) 0.11159(17) 0.2866(3) 0.0770(7) Uani d . 1 1 . .
    O O3 0.63939(16) 0.3964(3) 0.2387(4) 0.0605(14) Uani d PDU 0.634(4) 1 A 1
    O O4 0.54628(8) 0.85003(14) 0.3904(3) 0.0710(7) Uani d . 1 1 A .
    N N1 0.71472(9) 0.14146(16) 0.3388(3) 0.0578(7) Uani d . 1 1 . .
    N N2 0.63531(8) 0.07484(15) 0.1556(3) 0.0536(6) Uani d . 1 1 . .
    N N3 0.6331(2) 0.4866(4) 0.2330(7) 0.060(2) Uani d PDU 0.634(4) 1 A 1
    C C1 0.67932(11) 0.09694(18) 0.0955(3) 0.0523(7) Uani d . 1 1 . .
    C C2 0.68467(17) 0.0844(3) -0.0552(4) 0.0855(12) Uani d . 1 1 . .
    H H2 0.6590 0.0641 -0.1152 0.103 Uiso calc R 1 1 . .
    C C3 0.7269(3) 0.1015(3) -0.1157(6) 0.119(2) Uani d . 1 1 . .
    H H3 0.7296 0.0928 -0.2167 0.143 Uiso calc R 1 1 . .
    C C4 0.7656(2) 0.1314(3) -0.0313(7) 0.117(2) Uani d . 1 1 . .
    H H4 0.7946 0.1413 -0.0738 0.141 Uiso calc R 1 1 . .
    C C5 0.76090(14) 0.1467(2) 0.1191(5) 0.0880(13) Uani d . 1 1 . .
    H H5 0.7865 0.1691 0.1768 0.106 Uiso calc R 1 1 . .
    C C6 0.71793(11) 0.12863(18) 0.1834(3) 0.0542(8) Uani d . 1 1 . .
    C C7 0.61090(12) -0.0048(2) 0.1047(4) 0.0737(10) Uani d . 1 1 . .
    H H7A 0.5898 -0.0238 0.1783 0.111 Uiso calc R 1 1 . .
    H H7B 0.6342 -0.0489 0.0892 0.111 Uiso calc R 1 1 . .
    H H7C 0.5928 0.0064 0.0134 0.111 Uiso calc R 1 1 . .
    C C8 0.61146(11) 0.1295(2) 0.2423(3) 0.0554(8) Uani d . 1 1 A .
    C C9 0.63728(13) 0.21183(18) 0.2874(4) 0.0650(9) Uani d D 1 1 . .
    H H9 0.6512 0.2368 0.1999 0.078 Uiso calc PR 0.634(4) 1 A 1
    H H9' 0.6510 0.2375 0.2002 0.078 Uiso calc PR 0.366(4) 1 A 2
    C C10 0.67758(12) 0.18422(18) 0.3971(4) 0.0602(8) Uani d . 1 1 A .
    C C11 0.75503(13) 0.1155(3) 0.4405(5) 0.0895(12) Uani d . 1 1 . .
    H H11A 0.7430 0.0928 0.5300 0.134 Uiso calc R 1 1 . .
    H H11B 0.7749 0.1648 0.4635 0.134 Uiso calc R 1 1 . .
    H H11C 0.7735 0.0718 0.3942 0.134 Uiso calc R 1 1 . .
    C C12 0.59677(16) 0.2732(3) 0.3369(6) 0.0481(11) Uani d PDU 0.634(4) 1 A 1
    H H12A 0.5712 0.2755 0.2599 0.058 Uiso calc PR 0.634(4) 1 A 1
    H H12B 0.5836 0.2506 0.4261 0.058 Uiso calc PR 0.634(4) 1 A 1
    C C13 0.61609(16) 0.3625(3) 0.3660(5) 0.0512(10) Uani d PDU 0.634(4) 1 A 1
    H H13 0.6381 0.3630 0.4544 0.061 Uiso calc PR 0.634(4) 1 A 1
    C C14 0.57479(7) 0.42592(11) 0.3838(2) 0.0855(13) Uani d PDU 0.634(4) 1 A 1
    H H14A 0.5455 0.4069 0.3312 0.103 Uiso calc PR 0.634(4) 1 A 1
    H H14B 0.5690 0.4365 0.4870 0.103 Uiso calc PR 0.634(4) 1 A 1
    C C15 0.59627(7) 0.50273(11) 0.3118(2) 0.0683(10) Uani d RD 1 1 . .
    C C16 0.58267(7) 0.59290(11) 0.3351(2) 0.0551(8) Uani d R 1 1 A .
    C C17 0.54373(7) 0.61376(11) 0.4159(2) 0.0683(10) Uani d R 1 1 . .
    H H17 0.5262 0.5696 0.4569 0.082 Uiso calc R 1 1 . .
    C C18 0.53026(11) 0.6984(2) 0.4372(3) 0.0610(8) Uani d . 1 1 A .
    H H18 0.5038 0.7110 0.4911 0.073 Uiso calc R 1 1 . .
    C C19 0.55629(10) 0.76409(19) 0.3782(3) 0.0533(7) Uani d . 1 1 . .
    C C20 0.59550(10) 0.7442(2) 0.2959(3) 0.0551(7) Uani d . 1 1 A .
    H H20 0.6132 0.7884 0.2555 0.066 Uiso calc R 1 1 . .
    C C21 0.60796(10) 0.6603(2) 0.2746(3) 0.0547(7) Uani d . 1 1 . .
    H H21 0.6339 0.6478 0.2185 0.066 Uiso calc R 1 1 A .
    C C22 0.50391(11) 0.8728(2) 0.4642(5) 0.0783(11) Uani d . 1 1 . .
    H H22A 0.5006 0.9346 0.4656 0.117 Uiso calc R 1 1 A .
    H H22B 0.5064 0.8514 0.5640 0.117 Uiso calc R 1 1 . .
    H H22C 0.4765 0.8477 0.4121 0.117 Uiso calc R 1 1 . .
    O O3' 0.6240(3) 0.3830(6) 0.1858(9) 0.0605(14) Uani d PD 0.37 1 A 2
    N N3' 0.6197(5) 0.4734(7) 0.2005(15) 0.060(2) Uani d PD 0.37 1 A 2
    C C12' 0.6199(3) 0.2846(5) 0.3878(9) 0.0481(11) Uani d PD 0.37 1 A 2
    H H12C 0.6000 0.2615 0.4631 0.058 Uiso calc PR 0.366(4) 1 A 2
    H H12D 0.6467 0.3151 0.4360 0.058 Uiso calc PR 0.366(4) 1 A 2
    C C13' 0.5914(3) 0.3432(4) 0.2836(8) 0.0512(10) Uani d PD 0.37 1 A 2
    H H13' 0.5647 0.3136 0.2302 0.061 Uiso calc PR 0.366(4) 1 A 2
    C C14' 0.5746(4) 0.4238(4) 0.3791(12) 0.0855(13) Uani d PD 0.37 1 A 2
    H H14C 0.5400 0.4280 0.3741 0.103 Uiso calc PR 0.366(4) 1 A 2
    H H14D 0.5858 0.4176 0.4821 0.103 Uiso calc PR 0.366(4) 1 A 2
loop_
    _atom_site_aniso_label
    _atom_site_aniso_U_11
    _atom_site_aniso_U_22
    _atom_site_aniso_U_33
    _atom_site_aniso_U_12
    _atom_site_aniso_U_13
    _atom_site_aniso_U_23
    O1 0.125(2) 0.0719(16) 0.0621(15) -0.0375(15) 0.0306(14) -0.0213(12)
    O2 0.0500(13) 0.1008(19) 0.0811(16) 0.0140(12) 0.0119(11) 0.0077(13)
    O3 0.067(3) 0.046(2) 0.071(3) 0.0145(19) 0.034(2) 0.000(2)
    O4 0.0630(14) 0.0528(13) 0.0976(17) 0.0060(10) 0.0090(12) -0.0198(12)
    N1 0.0545(15) 0.0564(15) 0.0630(16) -0.0168(12) 0.0066(12) -0.0010(12)
    N2 0.0506(14) 0.0556(14) 0.0545(14) 0.0116(11) 0.0017(11) -0.0023(11)
    N3 0.067(4) 0.045(2) 0.072(4) 0.010(2) 0.033(4) 0.0050(19)
    C1 0.0648(19) 0.0446(15) 0.0486(16) 0.0190(13) 0.0136(14) 0.0038(12)
    C2 0.126(3) 0.081(3) 0.053(2) 0.042(2) 0.025(2) 0.0108(17)
    C3 0.181(6) 0.096(4) 0.088(3) 0.058(4) 0.087(4) 0.031(3)
    C4 0.127(4) 0.076(3) 0.160(5) 0.042(3) 0.110(4) 0.053(3)
    C5 0.073(2) 0.067(2) 0.129(4) 0.0121(18) 0.052(2) 0.033(2)
    C6 0.0553(17) 0.0432(15) 0.0664(19) 0.0068(13) 0.0247(15) 0.0113(13)
    C7 0.068(2) 0.075(2) 0.075(2) 0.0031(18) -0.0172(17) -0.0143(18)
    C8 0.0539(18) 0.0577(18) 0.0556(17) 0.0165(14) 0.0106(14) 0.0099(14)
    C9 0.090(2) 0.0436(16) 0.066(2) 0.0164(16) 0.0442(18) 0.0085(14)
    C10 0.079(2) 0.0416(16) 0.063(2) -0.0227(15) 0.0292(17) -0.0111(14)
    C11 0.074(2) 0.091(3) 0.100(3) -0.034(2) -0.025(2) -0.004(2)
    C12 0.044(3) 0.048(2) 0.053(3) 0.008(2) 0.011(2) -0.0026(19)
    C13 0.056(3) 0.044(2) 0.055(3) 0.0088(19) 0.0169(18) -0.0011(18)
    C14 0.102(3) 0.058(2) 0.103(3) 0.0323(19) 0.063(2) 0.0215(18)
    C15 0.079(2) 0.0585(19) 0.072(2) 0.0267(16) 0.0420(18) 0.0198(16)
    C16 0.0589(18) 0.0555(17) 0.0531(16) 0.0217(14) 0.0234(14) 0.0109(13)
    C17 0.075(2) 0.0589(19) 0.075(2) 0.0219(16) 0.0391(18) 0.0160(16)
    C18 0.0598(18) 0.065(2) 0.0611(19) 0.0216(15) 0.0241(15) 0.0025(15)
    C19 0.0533(17) 0.0530(17) 0.0531(16) 0.0093(14) -0.0001(13) -0.0071(13)
    C20 0.0471(16) 0.0578(18) 0.0612(18) 0.0004(14) 0.0097(14) -0.0044(14)
    C21 0.0491(16) 0.0656(19) 0.0509(17) 0.0133(14) 0.0148(13) -0.0001(14)
    C22 0.0513(18) 0.066(2) 0.117(3) 0.0156(16) -0.0008(19) -0.034(2)
    O3' 0.067(3) 0.046(2) 0.071(3) 0.0145(19) 0.034(2) 0.000(2)
    N3' 0.067(4) 0.045(2) 0.072(4) 0.010(2) 0.033(4) 0.0050(19)
    C12' 0.044(3) 0.048(2) 0.053(3) 0.008(2) 0.011(2) -0.0026(19)
    C13' 0.056(3) 0.044(2) 0.055(3) 0.0088(19) 0.0169(18) -0.0011(18)
    C14' 0.102(3) 0.058(2) 0.103(3) 0.0323(19) 0.063(2) 0.0215(18)
loop_
    _geom_bond_atom_site_label_1
    _geom_bond_atom_site_label_2
    _geom_bond_site_symmetry_2
    _geom_bond_distance
    _geom_bond_publ_flag
    O1 C10 . 1.222(4) ?
    O2 C8 . 1.226(3) ?
    O3 N3 . 1.407(5) ?
    O3 C13 . 1.451(5) ?
    O4 C19 . 1.364(3) ?
    O4 C22 . 1.437(4) ?
    N1 C10 . 1.364(4) ?
    N1 C6 . 1.426(4) ?
    N1 C11 . 1.470(4) ?
    N2 C8 . 1.354(4) ?
    N2 C1 . 1.416(4) ?
    N2 C7 . 1.469(4) ?
    N3 C15 . 1.309(5) ?
    C1 C6 . 1.394(4) ?
    C1 C2 . 1.392(4) ?
    C2 C3 . 1.356(7) ?
    C2 H2 . 0.9300 ?
    C3 C4 . 1.371(8) ?
    C3 H3 . 0.9300 ?
    C4 C5 . 1.393(7) ?
    C4 H4 . 0.9300 ?
    C5 C6 . 1.394(4) ?
    C5 H5 . 0.9300 ?
    C7 H7A . 0.9600 ?
    C7 H7B . 0.9600 ?
    C7 H7C . 0.9600 ?
    C8 C9 . 1.508(5) ?
    C9 C10 . 1.521(5) ?
    C9 C12' . 1.541(7) ?
    C9 C12 . 1.564(5) ?
    C9 H9 . 0.9800 ?
    C9 H9' . 0.9800 ?
    C11 H11A . 0.9600 ?
    C11 H11B . 0.9600 ?
    C11 H11C . 0.9600 ?
    C12 C13 . 1.502(6) ?
    C12 H12A . 0.9700 ?
    C12 H12B . 0.9700 ?
    C13 C14 . 1.531(4) ?
    C13 H13 . 0.9800 ?
    C14 C15 . 1.4965 ?
    C14 H14A . 0.9700 ?
    C14 H14B . 0.9700 ?
    C15 N3' . 1.313(8) ?
    C15 C16 . 1.4638 ?
    C15 C14' . 1.507(7) ?
    C16 C17 . 1.3846 ?
    C16 C21 . 1.390(3) ?
    C17 C18 . 1.379(3) ?
    C17 H17 . 0.9300 ?
    C18 C19 . 1.376(4) ?
    C18 H18 . 0.9300 ?
    C19 C20 . 1.395(4) ?
    C20 C21 . 1.360(4) ?
    C20 H20 . 0.9300 ?
    C21 H21 . 0.9300 ?
    C22 H22A . 0.9600 ?
    C22 H22B . 0.9600 ?
    C22 H22C . 0.9600 ?
    O3' N3' . 1.410(8) ?
    O3' C13' . 1.442(8) ?
    C12' C13' . 1.503(8) ?
    C12' H12C . 0.9700 ?
    C12' H12D . 0.9700 ?
    C13' C14' . 1.602(8) ?
    C13' H13' . 0.9800 ?
    C14' H14C . 0.9700 ?
    C14' H14D . 0.9700 ?
loop_
    _geom_angle_atom_site_label_1
    _geom_angle_atom_site_label_2
    _geom_angle_atom_site_label_3
    _geom_angle_site_symmetry_1
    _geom_angle_site_symmetry_3
    _geom_angle
    _geom_angle_publ_flag
    N3 O3 C13 . . 109.0(4) ?
    C19 O4 C22 . . 117.1(3) ?
    C10 N1 C6 . . 122.7(3) ?
    C10 N1 C11 . . 117.8(3) ?
    C6 N1 C11 . . 119.2(3) ?
    C8 N2 C1 . . 122.6(3) ?
    C8 N2 C7 . . 117.9(3) ?
    C1 N2 C7 . . 118.8(2) ?
    C15 N3 O3 . . 105.6(5) ?
    C6 C1 C2 . . 118.9(3) ?
    C6 C1 N2 . . 122.0(2) ?
    C2 C1 N2 . . 119.0(3) ?
    C3 C2 C1 . . 120.7(5) ?
    C3 C2 H2 . . 119.6 ?
    C1 C2 H2 . . 119.6 ?
    C2 C3 C4 . . 121.5(5) ?
    C2 C3 H3 . . 119.3 ?
    C4 C3 H3 . . 119.3 ?
    C3 C4 C5 . . 119.0(4) ?
    C3 C4 H4 . . 120.5 ?
    C5 C4 H4 . . 120.5 ?
    C4 C5 C6 . . 120.3(5) ?
    C4 C5 H5 . . 119.9 ?
    C6 C5 H5 . . 119.9 ?
    C1 C6 C5 . . 119.5(3) ?
    C1 C6 N1 . . 121.3(2) ?
    C5 C6 N1 . . 119.1(3) ?
    N2 C7 H7A . . 109.5 ?
    N2 C7 H7B . . 109.5 ?
    H7A C7 H7B . . 109.5 ?
    N2 C7 H7C . . 109.5 ?
    H7A C7 H7C . . 109.5 ?
    H7B C7 H7C . . 109.5 ?
    O2 C8 N2 . . 122.0(3) ?
    O2 C8 C9 . . 121.9(3) ?
    N2 C8 C9 . . 116.0(3) ?
    C8 C9 C10 . . 105.4(2) ?
    C8 C9 C12' . . 127.7(4) ?
    C10 C9 C12' . . 93.9(4) ?
    C8 C9 C12 . . 104.2(3) ?
    C10 C9 C12 . . 120.5(3) ?
    C8 C9 H9 . . 108.7 ?
    C10 C9 H9 . . 108.7 ?
    C12' C9 H9 . . 110.0 ?
    C12 C9 H9 . . 108.7 ?
    C8 C9 H9' . . 109.2 ?
    C10 C9 H9' . . 109.2 ?
    C12' C9 H9' . . 109.2 ?
    C12 C9 H9' . . 107.9 ?
    O1 C10 N1 . . 122.1(3) ?
    O1 C10 C9 . . 121.9(3) ?
    N1 C10 C9 . . 116.0(3) ?
    N1 C11 H11A . . 109.5 ?
    N1 C11 H11B . . 109.5 ?
    H11A C11 H11B . . 109.5 ?
    N1 C11 H11C . . 109.5 ?
    H11A C11 H11C . . 109.5 ?
    H11B C11 H11C . . 109.5 ?
    C13 C12 C9 . . 110.4(3) ?
    C13 C12 H12A . . 109.6 ?
    C9 C12 H12A . . 109.6 ?
    C13 C12 H12B . . 109.6 ?
    C9 C12 H12B . . 109.6 ?
    H12A C12 H12B . . 108.1 ?
    O3 C13 C12 . . 111.5(4) ?
    O3 C13 C14 . . 103.2(3) ?
    C12 C13 C14 . . 109.9(3) ?
    O3 C13 H13 . . 110.7 ?
    C12 C13 H13 . . 110.7 ?
    C14 C13 H13 . . 110.7 ?
    C15 C14 C13 . . 97.93(17) ?
    C15 C14 H14A . . 112.2 ?
    C13 C14 H14A . . 112.2 ?
    C15 C14 H14B . . 112.2 ?
    C13 C14 H14B . . 112.2 ?
    H14A C14 H14B . . 109.8 ?
    N3 C15 C16 . . 118.6(3) ?
    N3' C15 C16 . . 125.8(5) ?
    N3 C15 C14 . . 115.7(3) ?
    N3' C15 C14 . . 106.8(5) ?
    C16 C15 C14 . . 125.4 ?
    N3' C15 C14' . . 105.1(6) ?
    C16 C15 C14' . . 126.8(3) ?
    C17 C16 C21 . . 117.81(13) ?
    C17 C16 C15 . . 121.1 ?
    C21 C16 C15 . . 121.05(13) ?
    C18 C17 C16 . . 121.65(14) ?
    C18 C17 H17 . . 119.2 ?
    C16 C17 H17 . . 119.2 ?
    C17 C18 C19 . . 119.5(2) ?
    C17 C18 H18 . . 120.3 ?
    C19 C18 H18 . . 120.3 ?
    O4 C19 C18 . . 124.9(3) ?
    O4 C19 C20 . . 115.5(3) ?
    C18 C19 C20 . . 119.6(3) ?
    C21 C20 C19 . . 120.1(3) ?
    C21 C20 H20 . . 119.9 ?
    C19 C20 H20 . . 119.9 ?
    C20 C21 C16 . . 121.3(2) ?
    C20 C21 H21 . . 119.3 ?
    C16 C21 H21 . . 119.3 ?
    O4 C22 H22A . . 109.5 ?
    O4 C22 H22B . . 109.5 ?
    H22A C22 H22B . . 109.5 ?
    O4 C22 H22C . . 109.5 ?
    H22A C22 H22C . . 109.5 ?
    H22B C22 H22C . . 109.5 ?
    N3' O3' C13' . . 107.8(8) ?
    C15 N3' O3' . . 117.6(9) ?
    C13' C12' C9 . . 104.2(5) ?
    C13' C12' H12C . . 110.9 ?
    C9 C12' H12C . . 110.9 ?
    C13' C12' H12D . . 110.9 ?
    C9 C12' H12D . . 110.9 ?
    H12C C12' H12D . . 108.9 ?
    O3' C13' C12' . . 108.1(7) ?
    O3' C13' C14' . . 102.4(6) ?
    C12' C13' C14' . . 107.1(7) ?
    O3' C13' H13' . . 112.9 ?
    C12' C13' H13' . . 112.9 ?
    C14' C13' H13' . . 112.9 ?
    C15 C14' C13' . . 105.9(5) ?
    C15 C14' H14D . . 110.5 ?
    C13' C14' H14D . . 110.5 ?
    C15 C14' H14C . . 110.5 ?
    C13' C14' H14D . . 110.5 ?
    H14C C14' H14D . . 108.7 ?
loop_
    _geom_torsion_atom_site_label_1
    _geom_torsion_atom_site_label_2
    _geom_torsion_atom_site_label_3
    _geom_torsion_atom_site_label_4
    _geom_torsion_site_symmetry_1
    _geom_torsion_site_symmetry_2
    _geom_torsion_site_symmetry_3
    _geom_torsion_site_symmetry_4
    _geom_torsion
    _geom_torsion_publ_flag
    C13 O3 N3 C15 . . . . -20.5(6) ?
    C8 N2 C1 C6 . . . . 51.7(4) ?
    C7 N2 C1 C6 . . . . -137.7(3) ?
    C8 N2 C1 C2 . . . . -130.1(3) ?
    C7 N2 C1 C2 . . . . 40.5(4) ?
    C6 C1 C2 C3 . . . . 0.9(5) ?
    N2 C1 C2 C3 . . . . -177.3(3) ?
    C1 C2 C3 C4 . . . . 0.1(7) ?
    C2 C3 C4 C5 . . . . -1.8(7) ?
    C3 C4 C5 C6 . . . . 2.5(6) ?
    C2 C1 C6 C5 . . . . -0.2(4) ?
    N2 C1 C6 C5 . . . . 178.0(3) ?
    C2 C1 C6 N1 . . . . -179.0(3) ?
    N2 C1 C6 N1 . . . . -0.8(4) ?
    C4 C5 C6 C1 . . . . -1.5(5) ?
    C4 C5 C6 N1 . . . . 177.4(3) ?
    C10 N1 C6 C1 . . . . -48.7(4) ?
    C11 N1 C6 C1 . . . . 137.5(3) ?
    C10 N1 C6 C5 . . . . 132.5(3) ?
    C11 N1 C6 C5 . . . . -41.3(4) ?
    C1 N2 C8 O2 . . . . 175.7(3) ?
    C7 N2 C8 O2 . . . . 5.0(4) ?
    C1 N2 C8 C9 . . . . -7.3(4) ?
    C7 N2 C8 C9 . . . . -177.9(3) ?
    O2 C8 C9 C10 . . . . 106.4(3) ?
    N2 C8 C9 C10 . . . . -70.6(3) ?
    O2 C8 C9 C12' . . . . -1.3(6) ?
    N2 C8 C9 C12' . . . . -178.3(4) ?
    O2 C8 C9 C12 . . . . -21.4(4) ?
    N2 C8 C9 C12 . . . . 161.6(3) ?
    C6 N1 C10 O1 . . . . -178.6(3) ?
    C11 N1 C10 O1 . . . . -4.8(4) ?
    C6 N1 C10 C9 . . . . 4.6(4) ?
    C11 N1 C10 C9 . . . . 178.5(3) ?
    C8 C9 C10 O1 . . . . -104.6(3) ?
    C12' C9 C10 O1 . . . . 26.3(5) ?
    C12 C9 C10 O1 . . . . 12.6(4) ?
    C8 C9 C10 N1 . . . . 72.1(3) ?
    C12' C9 C10 N1 . . . . -156.9(4) ?
    C12 C9 C10 N1 . . . . -170.7(3) ?
    C8 C9 C12 C13 . . . . -172.4(3) ?
    C10 C9 C12 C13 . . . . 69.8(5) ?
    C12' C9 C12 C13 . . . . 41.0(7) ?
    N3 O3 C13 C12 . . . . 147.7(5) ?
    N3 O3 C13 C14 . . . . 29.7(5) ?
    C9 C12 C13 O3 . . . . 54.9(5) ?
    C9 C12 C13 C14 . . . . 168.7(3) ?
    O3 C13 C14 C15 . . . . -25.3(3) ?
    C12 C13 C14 C15 . . . . -144.4(3) ?
    O3 N3 C15 N3' . . . . -69(2) ?
    O3 N3 C15 C16 . . . . 176.0(3) ?
    O3 N3 C15 C14 . . . . 2.1(6) ?
    O3 N3 C15 C14' . . . . 0.4(8) ?
    C13 C14 C15 N3 . . . . 15.3(4) ?
    C13 C14 C15 N3' . . . . 37.2(8) ?
    C13 C14 C15 C16 . . . . -158.1(2) ?
    C13 C14 C15 C14' . . . . 66(13) ?
    N3 C15 C16 C17 . . . . 179.2(4) ?
    N3' C15 C16 C17 . . . . 154.3(9) ?
    C14 C15 C16 C17 . . . . -7.6 ?
    C14' C15 C16 C17 . . . . -5.8(7) ?
    N3 C15 C16 C21 . . . . 0.3(4) ?
    N3' C15 C16 C21 . . . . -24.6(9) ?
    C14 C15 C16 C21 . . . . 173.52(17) ?
    C14' C15 C16 C21 . . . . 175.2(7) ?
    C21 C16 C17 C18 . . . . -0.3(2) ?
    C15 C16 C17 C18 . . . . -179.28(19) ?
    C16 C17 C18 C19 . . . . -0.6(4) ?
    C22 O4 C19 C18 . . . . -3.4(4) ?
    C22 O4 C19 C20 . . . . 175.1(3) ?
    C17 C18 C19 O4 . . . . 179.3(3) ?
    C17 C18 C19 C20 . . . . 0.9(5) ?
    O4 C19 C20 C21 . . . . -178.8(3) ?
    C18 C19 C20 C21 . . . . -0.2(4) ?
    C19 C20 C21 C16 . . . . -0.8(4) ?
    C17 C16 C21 C20 . . . . 1.1(3) ?
    C15 C16 C21 C20 . . . . -180.0(2) ?
    N3 C15 N3' O3' . . . . 110(3) ?
    C16 C15 N3' O3' . . . . -171.5(8) ?
    C14 C15 N3' O3' . . . . -6.9(14) ?
    C14' C15 N3' O3' . . . . -7.9(15) ?
    C13' O3' N3' C15 . . . . 12.3(16) ?
    C8 C9 C12' C13' . . . . -87.0(7) ?
    C10 C9 C12' C13' . . . . 160.0(6) ?
    C12 C9 C12' C13' . . . . -44.5(6) ?
    N3' O3' C13' C12' . . . . -122.7(10) ?
    N3' O3' C13' C14' . . . . -9.9(11) ?
    C9 C12' C13' O3' . . . . -67.2(8) ?
    C9 C12' C13' C14' . . . . -176.8(6) ?
    N3 C15 C14' C13' . . . . -20.7(10) ?
    N3' C15 C14' C13' . . . . 0.8(12) ?
    C16 C15 C14' C13' . . . . 164.2(4) ?
    C14 C15 C14' C13' . . . . -151(13) ?
    O3' C13' C14' C15 . . . . 5.7(10) ?
    C12' C13' C14' C15 . . . . 119.3(8) ?
loop_
    _geom_hbond_atom_site_label_D
    _geom_hbond_atom_site_label_H
    _geom_hbond_atom_site_label_A
    _geom_hbond_site_symmetry_A
    _geom_hbond_distance_DH
    _geom_hbond_distance_HA
    _geom_hbond_distance_DA
    _geom_hbond_angle_DHA
    C4 H4 O3 7_655 0.93 2.51 3.367(7) 154
    C11 H11B O1 7_656 0.96 2.56 3.501(5) 168
