# Supplementary material for: 3-{[3-(4-Meth­oxy­phen­yl)-4,5-dihydro-1,2-oxazol-5-yl]meth­yl}-1,5-dimethyl-1H-1,5-benzodiazepine-2,4(3H,5H)-dione
Source: Acta Crystallogr Sect E Struct Rep Online. 2011 Jun 18;67(Pt 7):o1729. doi: 10.1107/S1600536811022872 (PMC3151967; doi:10.1107/S1600536811022872)
Supplement: Supplementary file 2 [file e-67-o1729-Isup2.hkl]

# 
# h,k,l, Fc-squared, Fo-squared, sigma(Fo-squared) and status flag 
# 
data_I
_shelx_title '  C2/c' 
_shelx_refln_list_code          4 
_shelx_F_calc_maximum      536.99 
_exptl_crystal_F_000      1664.00 
_reflns_d_resolution_high  0.8410 
 
loop_ 
 _symmetry_equiv_pos_as_xyz 
 'x, y, z' 
 '-x, y, -z+1/2' 
 'x+1/2, y+1/2, z' 
 '-x+1/2, y+1/2, -z+1/2' 
 '-x, -y, -z' 
 'x, -y, z-1/2' 
 '-x+1/2, -y+1/2, -z' 
 'x+1/2, -y+1/2, z-1/2' 
 
_cell_length_a    28.0041 
_cell_length_b    15.4644 
_cell_length_c     9.0350 
_cell_angle_alpha  90.000 
_cell_angle_beta   93.235 
_cell_angle_gamma  90.000 
 
_shelx_F_squared_multiplier     1.000 
 
loop_ 
 _refln_index_h 
 _refln_index_k 
 _refln_index_l 
 _refln_F_squared_calc 
 _refln_F_squared_meas 
 _refln_F_squared_sigma 
 _refln_observed_status 
   4   0   0    34858.14    32140.46    561.58 o 
   6   0   0    51160.73    50400.96    707.78 o 
   8   0   0     9751.77     8592.83    102.11 o 
  10   0   0      693.11      643.48     16.06 o 
  12   0   0      766.90      678.34     15.42 o 
  14   0   0     1406.08     1222.20     22.64 o 
  16   0   0     1151.09     1099.10     22.30 o 
  18   0   0      426.71      338.26     13.36 o 
  20   0   0      269.83      279.71     13.13 o 
  22   0   0     1973.26     1967.18     45.47 o 
  24   0   0       79.45      144.69     19.76 o 
  26   0   0      173.31      256.76     23.86 o 
  28   0   0      984.07      970.39     52.99 o 
  30   0   0       11.64       24.67     25.96 o 
  32   0   0        3.24       -5.54     22.83 o 
   1   1   0       72.80       22.14      3.87 o 
   3   1   0     8234.63     7852.99     82.67 o 
   5   1   0    44741.14    44659.82    646.38 o 
   7   1   0        4.13        2.62      3.70 o 
   9   1   0     1018.44      931.80     11.77 o 
  11   1   0     1813.37     1783.23     18.65 o 
  13   1   0      134.37      212.15      6.86 o 
  15   1   0     1084.18     1405.08     16.14 o 
  17   1   0     1684.71     1607.51     19.64 o 
  19   1   0     1045.52      987.57     15.88 o 
  21   1   0      440.35      501.74     12.99 o 
  23   1   0      230.80      288.03     19.59 o 
  25   1   0      467.41      465.56     19.63 o 
  27   1   0      532.32      571.50     34.71 o 
  29   1   0       32.94       76.19     16.48 o 
  31   1   0        8.01       11.82     16.18 o 
  33   1   0        9.03        9.54     22.21 o 
   0   2   0     3964.26     4010.02     53.84 o 
   2   2   0      671.87      500.40      8.42 o 
   4   2   0     4688.73     4622.29     54.92 o 
   6   2   0     1877.56     1768.84     18.24 o 
   8   2   0     4040.01     4032.43     41.78 o 
  10   2   0      250.55      259.71      7.96 o 
  12   2   0        8.50        6.70      4.05 o 
  14   2   0     2080.97     2207.89     23.26 o 
  16   2   0      680.63      630.25     14.43 o 
  18   2   0      809.82      908.20     14.76 o 
  20   2   0      430.06      468.64     11.99 o 
  22   2   0       30.77       43.53      8.37 o 
  24   2   0       29.83       83.57      9.92 o 
  26   2   0      143.98      205.26     18.29 o 
  28   2   0       24.18       37.45     15.66 o 
  30   2   0        0.14        8.62     14.35 o 
  32   2   0       67.82       52.73     20.62 o 
   1   3   0     4939.58     5208.16     45.58 o 
   3   3   0     2671.35     2605.29     26.09 o 
   5   3   0    18190.05    17472.93    148.99 o 
   7   3   0     1447.13     1563.52     16.01 o 
   9   3   0     7280.33     7555.96     58.37 o 
  11   3   0      814.19      892.42     12.62 o 
  13   3   0      339.26      313.96      8.23 o 
  15   3   0     2673.05     2902.95     29.43 o 
  17   3   0       91.47       90.58      7.16 o 
  19   3   0      232.79      198.95     11.51 o 
  21   3   0       55.42       79.58     11.54 o 
  23   3   0     1953.98     1929.94     32.52 o 
  25   3   0      240.85      196.58     13.58 o 
  27   3   0       83.50      107.59     16.69 o 
  29   3   0        0.57       22.83     14.78 o 
  31   3   0        1.56       24.66     16.03 o 
   0   4   0   118950.92   124908.08   1953.76 o 
   2   4   0    18931.65    19419.63    142.32 o 
   4   4   0    50810.97    50662.88    383.02 o 
   6   4   0     3484.54     3387.54     34.02 o 
   8   4   0      210.27      301.21     11.71 o 
  10   4   0     2022.31     1965.10     23.39 o 
  12   4   0      325.91      385.19      8.22 o 
  14   4   0     1263.32     1115.73     14.53 o 
  16   4   0     1535.12     1480.79     18.46 o 
  18   4   0      163.39      181.03     14.12 o 
  20   4   0      458.75      384.17     13.71 o 
  22   4   0        1.61        9.20      8.73 o 
  24   4   0      347.72      388.15     17.54 o 
  26   4   0      602.53      679.22     24.47 o 
  28   4   0      828.95      999.13     37.41 o 
  30   4   0      279.25      373.39     30.88 o 
  32   4   0       92.02       78.41     18.51 o 
   1   5   0      648.29      657.96     10.34 o 
   3   5   0      424.48      425.39      8.61 o 
   5   5   0     1357.37     1268.61     14.58 o 
   7   5   0      902.08      802.37     14.82 o 
   9   5   0     8380.65     8532.51     78.47 o 
  11   5   0      571.66      782.55     14.23 o 
  13   5   0       14.65       32.67      5.85 o 
  15   5   0       69.86      136.19      8.55 o 
  17   5   0      168.69      208.78      7.32 o 
  19   5   0      102.05      139.19      9.53 o 
  21   5   0      128.50      179.89     16.25 o 
  23   5   0        0.89       10.08      8.51 o 
  25   5   0      294.29      330.93     19.97 o 
  27   5   0      126.12      185.77     14.54 o 
  29   5   0       30.85       39.91     15.94 o 
  31   5   0      222.43      194.43     33.54 o 
   0   6   0      666.24      570.34     13.80 o 
   2   6   0      510.03      724.42     10.99 o 
   4   6   0      486.85      416.23      9.10 o 
   6   6   0      122.74      131.04      7.96 o 
   8   6   0     3664.87     3993.57     41.41 o 
  10   6   0     2860.34     2868.36     32.88 o 
  12   6   0     2907.21     2874.01     33.20 o 
  14   6   0     4135.82     4212.23     45.03 o 
  16   6   0      239.31      251.78     11.51 o 
  18   6   0     1898.77     1650.60     24.52 o 
  20   6   0       89.02      203.14     17.15 o 
  22   6   0      242.50      322.40     18.67 o 
  24   6   0        8.72        6.21      9.87 o 
  26   6   0       91.87       97.46     12.07 o 
  28   6   0       12.62       12.98     10.34 o 
  30   6   0       45.78       49.02     29.38 o 
   1   7   0      587.01      714.36     11.84 o 
   3   7   0    20711.01    21577.28    161.13 o 
   5   7   0      218.52      239.40     11.43 o 
   7   7   0     7219.83     7783.05     66.09 o 
   9   7   0      674.82      617.61     13.58 o 
  11   7   0      269.75      355.73     10.12 o 
  13   7   0        2.17       10.55      5.83 o 
  15   7   0        0.96        7.46      6.41 o 
  17   7   0      914.14     1007.69     21.92 o 
  19   7   0     1308.76     1178.89     23.58 o 
  21   7   0      609.83      592.59     19.88 o 
  23   7   0       20.33       28.03     10.18 o 
  25   7   0      341.92      426.36     18.89 o 
  27   7   0      728.24      781.28     30.29 o 
  29   7   0       50.33       72.80     13.13 o 
   0   8   0    20983.85    20368.63    217.03 o 
   2   8   0      107.45      126.80      6.77 o 
   4   8   0      149.27      179.49      7.46 o 
   6   8   0    17203.32    16518.97    132.44 o 
   8   8   0     5183.99     4883.23     45.35 o 
  10   8   0      499.07      473.71     12.61 o 
  12   8   0      467.97      446.76     11.48 o 
  14   8   0       35.75        7.01      6.40 o 
  16   8   0       30.38       55.36      8.75 o 
  18   8   0     1140.95     1150.96     23.25 o 
  20   8   0     1592.42     1805.27     31.01 o 
  22   8   0       10.06        6.87     12.00 o 
  24   8   0       13.83       28.48     11.35 o 
  26   8   0        0.02       -3.95     10.73 o 
  28   8   0        0.66       17.03     11.30 o 
   1   9   0      111.38      126.30      8.09 o 
   3   9   0        5.81       46.91      6.01 o 
   5   9   0      134.42      144.90      7.37 o 
   7   9   0     1064.17     1184.64     17.94 o 
   9   9   0      222.70      233.35      8.80 o 
  11   9   0      615.18      732.52     20.78 o 
  13   9   0      927.32      983.50     19.40 o 
  15   9   0       60.99      103.21      9.26 o 
  17   9   0      564.99      556.50     17.40 o 
  19   9   0      247.50      245.11     22.46 o 
  21   9   0      730.76      859.55     22.45 o 
  23   9   0      653.64      669.52     23.80 o 
  25   9   0       37.59       35.12     12.80 o 
  27   9   0      384.14      384.04     30.04 o 
   0  10   0     2705.49     2397.55     37.59 o 
   2  10   0      186.27      202.30      8.47 o 
   4  10   0     1992.34     2001.64     23.63 o 
   6  10   0     2232.66     2269.81     27.04 o 
   8  10   0      103.85      145.00      8.28 o 
  10  10   0      152.03      165.47      9.41 o 
  12  10   0      522.97      480.65     18.18 o 
  14  10   0       30.33       31.67      8.86 o 
  16  10   0      264.37      185.65     12.59 o 
  18  10   0     1070.23      869.51     21.99 o 
  20  10   0      846.45      809.82     21.87 o 
  22  10   0       30.71       21.17     16.95 o 
  24  10   0       11.63        5.83     12.59 o 
  26  10   0        1.68        1.06     13.42 o 
   1  11   0      631.19      624.47     13.58 o 
   3  11   0     1961.83     1859.58     23.41 o 
   5  11   0      103.05      130.14      8.19 o 
   7  11   0       53.29       49.27      7.30 o 
   9  11   0       41.04       49.50      8.11 o 
  11  11   0     1328.15     1314.09     24.31 o 
  13  11   0      795.25      630.33     20.84 o 
  15  11   0      546.62      565.69     22.91 o 
  17  11   0      819.44      773.73     21.36 o 
  19  11   0      384.99      364.13     18.38 o 
  21  11   0       31.13        8.03     10.90 o 
  23  11   0       60.70       63.35     14.47 o 
  25  11   0        7.70        6.47     12.83 o 
   0  12   0        0.33       -9.19      9.12 o 
   2  12   0      217.09      246.21     10.36 o 
   4  12   0     1136.68     1170.79     19.07 o 
   6  12   0      145.34      184.77     12.44 o 
   8  12   0     1341.19     1274.08     22.61 o 
  10  12   0      239.32      256.66     11.99 o 
  12  12   0      219.73      176.76     12.27 o 
  14  12   0       17.34       32.35     10.42 o 
  16  12   0       54.42       73.12     11.69 o 
  18  12   0      230.21      175.53     15.42 o 
  20  12   0       41.54       50.60     12.92 o 
  22  12   0      133.45      168.75     16.07 o 
  24  12   0      158.88      182.33     18.88 o 
   1  13   0        0.27       -5.40      7.03 o 
   3  13   0      280.23      272.07     11.78 o 
   5  13   0      207.58      232.33     11.98 o 
   7  13   0      555.37      532.22     16.87 o 
   9  13   0      339.88      362.35     14.19 o 
  11  13   0     2884.30     2569.30     38.19 o 
  13  13   0      670.52      559.63     24.70 o 
  15  13   0      197.91      166.11     13.74 o 
  17  13   0        3.41       14.34     10.76 o 
  19  13   0        7.65        8.90     11.23 o 
  21  13   0        7.70       22.02     12.52 o 
  23  13   0       15.87       48.60     15.04 o 
   0  14   0      686.53      719.86     33.64 o 
   2  14   0        1.92        5.79      8.58 o 
   4  14   0      113.71      121.96     10.93 o 
   6  14   0      153.35      127.50     11.07 o 
   8  14   0      473.52      565.14     17.17 o 
  10  14   0        0.00       -3.64      9.29 o 
  12  14   0      204.85      198.77     16.79 o 
  14  14   0      147.87      110.19     13.26 o 
  16  14   0       61.10       33.84     11.20 o 
  18  14   0       98.39       80.17     14.70 o 
  20  14   0        0.28       -7.38     11.68 o 
   1  15   0      143.66      134.40     11.55 o 
   3  15   0      345.97      306.38     17.80 o 
   5  15   0       92.81       88.18     11.29 o 
   7  15   0      201.58      195.22     13.27 o 
   9  15   0      523.22      503.30     18.57 o 
  11  15   0        1.76        4.34     10.60 o 
  13  15   0       15.47        7.96     10.93 o 
  15  15   0        2.97        1.94     11.16 o 
  17  15   0        5.37       34.13     10.65 o 
  19  15   0       93.06       58.20     14.98 o 
   0  16   0       49.04       31.10     16.08 o 
   2  16   0        2.61       17.19     10.06 o 
   4  16   0       41.01       34.65     10.76 o 
   6  16   0        3.56        5.30      9.48 o 
   8  16   0       49.92       65.10     12.50 o 
  10  16   0       83.99      126.88     18.84 o 
  12  16   0       29.39       34.28     13.85 o 
  14  16   0       19.53        5.84     12.32 o 
  16  16   0        2.31       18.91     12.15 o 
   1  17   0        3.24       -0.66     10.68 o 
   3  17   0       48.38       61.87     11.96 o 
   5  17   0        1.89      -12.60     10.07 o 
   7  17   0       25.86       14.73     15.56 o 
   9  17   0       18.05        5.00     15.38 o 
  11  17   0       15.55       11.37     13.09 o 
   0  18   0       85.48      126.44     21.33 o 
   2  18   0       40.26       56.98     13.14 o 
   4  18   0       40.12       62.76     13.67 o 
   6  18   0       24.64       50.61     13.20 o 
 -33   1   1        0.78       -3.74     18.47 o 
 -31   1   1       17.05       14.17     16.99 o 
 -29   1   1       81.44       67.13     16.20 o 
 -27   1   1        8.06        5.21     13.92 o 
 -25   1   1      170.38      160.41     15.05 o 
 -23   1   1       13.59        5.47      9.87 o 
 -21   1   1     1331.47     1288.60     21.30 o 
 -19   1   1       13.71       22.51      6.01 o 
 -17   1   1       94.27      109.51      6.22 o 
 -15   1   1     6863.31     6710.90     54.98 o 
 -13   1   1     3821.10     4034.89     36.43 o 
 -11   1   1     2251.08     2045.34     22.05 o 
  -9   1   1     1771.20     1834.35     23.52 o 
  -7   1   1       23.52       31.44      4.90 o 
  -5   1   1    39622.12    39691.71    376.21 o 
  -3   1   1    44570.17    44389.36    478.14 o 
  -1   1   1      359.26      358.58      7.48 o 
   1   1   1     1787.92     1841.14     22.93 o 
   3   1   1    20660.73    19194.05    151.05 o 
   5   1   1    13990.60    13375.13    112.77 o 
   7   1   1    10229.28     9221.40     76.52 o 
   9   1   1    11912.32    11530.90     91.37 o 
  11   1   1       25.92       30.00      4.68 o 
  13   1   1       16.37       46.33      4.88 o 
  15   1   1     3285.26     3047.49     28.75 o 
  17   1   1      739.83      681.04     10.47 o 
  19   1   1     1622.21     1726.97     22.14 o 
  21   1   1     1468.08     1388.94     21.78 o 
  23   1   1      752.08      775.43     21.72 o 
  25   1   1       84.01       55.86     10.67 o 
  27   1   1      428.12      415.30     23.60 o 
  29   1   1        2.04        7.39     23.47 o 
  31   1   1        0.10       20.98     18.05 o 
 -32   2   1       68.06       56.96     20.05 o 
 -30   2   1       22.82        7.24     14.27 o 
 -28   2   1      369.90      303.59     28.46 o 
 -26   2   1       26.77       56.31     15.33 o 
 -24   2   1      393.32      383.22     14.87 o 
 -22   2   1      894.26      836.42     18.49 o 
 -20   2   1     1067.80     1129.57     20.22 o 
 -18   2   1        6.83       17.41      4.12 o 
 -16   2   1      688.24      699.22     10.95 o 
 -14   2   1     2482.42     2843.49     33.04 o 
 -12   2   1      416.58      424.99      9.69 o 
 -10   2   1     3116.25     3004.19     30.77 o 
  -8   2   1      397.95      485.75      9.18 o 
  -6   2   1     2090.04     2024.02     25.95 o 
  -4   2   1       27.88       24.26      5.26 o 
  -2   2   1     9500.83     8986.19     71.84 o 
   0   2   1    26223.00    26287.59    204.75 o 
   2   2   1     2230.66     2384.93     21.85 o 
   4   2   1       21.75       54.85      4.08 o 
   6   2   1    10004.50     9710.78     79.57 o 
   8   2   1       76.42      115.48      4.84 o 
  10   2   1     1493.06     1414.29     16.76 o 
  12   2   1       22.45       21.25      4.66 o 
  14   2   1      129.27      147.76      6.12 o 
  16   2   1      283.66      233.09     12.28 o 
  18   2   1       80.86       94.19      6.80 o 
  20   2   1      448.92      455.04     12.33 o 
  22   2   1        3.08        9.21      6.98 o 
  24   2   1       63.11      110.90     13.02 o 
  26   2   1        7.19       35.82     11.71 o 
  28   2   1      940.94      991.55     33.10 o 
  30   2   1        0.95       -6.94     14.81 o 
  32   2   1        8.14       37.95     19.89 o 
 -31   3   1        4.72       22.01     14.82 o 
 -29   3   1        0.00        5.68     14.20 o 
 -27   3   1        0.65       19.58     14.46 o 
 -25   3   1     1078.92     1109.50     25.09 o 
 -23   3   1      333.29      356.04     13.71 o 
 -21   3   1       12.66       25.91      7.78 o 
 -19   3   1       92.56      131.91     13.52 o 
 -17   3   1      120.08      129.34      7.48 o 
 -15   3   1     5117.45     4868.84     48.57 o 
 -13   3   1      876.90     1041.47     15.39 o 
 -11   3   1     2469.07     2595.42     28.19 o 
  -9   3   1       60.21      113.61      6.74 o 
  -7   3   1     4816.57     4558.09     40.99 o 
  -5   3   1      203.41      240.28      6.87 o 
  -3   3   1      612.35      610.89      8.83 o 
  -1   3   1      912.32      916.07     10.30 o 
   1   3   1    57246.18    60320.29    493.23 o 
   3   3   1     9277.44     8946.27     76.84 o 
   5   3   1    26635.58    25083.81    173.88 o 
   7   3   1     2135.40     1883.85     20.41 o 
   9   3   1       79.07      120.92      5.05 o 
  11   3   1       56.26      116.53      5.91 o 
  13   3   1      399.62      389.86      9.30 o 
  15   3   1      779.34      655.11     11.98 o 
  17   3   1       35.99       24.78      4.98 o 
  19   3   1        1.65       27.80      6.17 o 
  21   3   1     2242.44     2059.72     27.32 o 
  23   3   1      303.29      229.67     13.35 o 
  25   3   1       78.06       81.49     12.56 o 
  27   3   1       73.17       48.07     12.90 o 
  29   3   1      169.07      182.70     19.97 o 
  31   3   1       86.12      131.94     19.41 o 
 -32   4   1       12.14       47.73     26.87 o 
 -30   4   1       23.25       22.73     15.81 o 
 -28   4   1       11.59       27.52     13.84 o 
 -26   4   1      173.43      199.40     14.23 o 
 -24   4   1        0.36        1.69     11.69 o 
 -22   4   1      394.00      474.29     18.14 o 
 -20   4   1      479.92      445.20     15.48 o 
 -18   4   1     1848.65     1879.86     30.38 o 
 -16   4   1      141.36      107.13      6.53 o 
 -14   4   1     1082.03     1176.46     19.70 o 
 -12   4   1       28.12       41.84      5.87 o 
 -10   4   1      577.78      734.38     12.81 o 
  -8   4   1     6312.59     6009.24     52.97 o 
  -6   4   1     8253.49     8399.97     75.06 o 
  -4   4   1    20949.87    19205.01    140.72 o 
  -2   4   1      821.65     1067.80     13.94 o 
   0   4   1     3838.47     3531.45     28.93 o 
   2   4   1    28985.73    28629.45    226.73 o 
   4   4   1    18782.14    18763.28    137.59 o 
   6   4   1     1298.40     1412.44     16.62 o 
   8   4   1      570.90      619.62     11.13 o 
  10   4   1     2300.30     2200.09     25.68 o 
  12   4   1     1725.24     2063.59     21.41 o 
  14   4   1      633.84      521.87     10.47 o 
  16   4   1        5.81       20.67      5.52 o 
  18   4   1      824.11      734.88     15.72 o 
  20   4   1      118.73       75.58     11.46 o 
  22   4   1        0.26       39.70      9.80 o 
  24   4   1      121.97      124.18     14.07 o 
  26   4   1      171.95      134.80     14.07 o 
  28   4   1      266.32      286.18     18.63 o 
  30   4   1       49.41       68.54     17.04 o 
  32   4   1        1.59       18.13     16.66 o 
 -31   5   1       43.66       66.60     16.23 o 
 -29   5   1       82.30       79.77     16.21 o 
 -27   5   1       89.45       68.68     11.97 o 
 -25   5   1       57.86       61.92     10.41 o 
 -23   5   1        5.18        2.96     11.60 o 
 -21   5   1      827.67      764.10     21.16 o 
 -19   5   1      744.07      843.95     17.81 o 
 -17   5   1      113.72      142.01      7.63 o 
 -15   5   1       37.24       57.65      5.81 o 
 -13   5   1       52.80       99.93      8.09 o 
 -11   5   1     2317.84     2510.58     24.99 o 
  -9   5   1      100.76      263.18     12.42 o 
  -7   5   1     2965.96     2844.17     30.47 o 
  -5   5   1     4545.99     4410.96     36.66 o 
  -3   5   1     1053.60      981.50     12.01 o 
  -1   5   1        7.21       14.26      3.92 o 
   1   5   1        1.21        1.74      4.77 o 
   3   5   1      720.01      801.31     11.13 o 
   5   5   1     8556.36     8228.22     60.97 o 
   7   5   1     8723.57     8857.63     84.82 o 
   9   5   1     4210.56     4211.02     40.41 o 
  11   5   1      759.05      659.88     13.24 o 
  13   5   1      122.95      203.90      8.51 o 
  15   5   1        0.77        6.13      5.29 o 
  17   5   1      501.32      473.00     11.94 o 
  19   5   1      126.27      183.00      9.99 o 
  21   5   1      623.46      570.00     17.86 o 
  23   5   1       32.02       78.64     12.01 o 
  25   5   1      131.34      133.57     13.60 o 
  27   5   1      362.28      403.11     18.31 o 
  29   5   1       36.43       19.02     13.02 o 
  31   5   1       32.14       36.02     16.57 o 
 -30   6   1      218.11      190.93     20.01 o 
 -28   6   1       65.18       66.37     11.79 o 
 -26   6   1      158.48      186.32     17.94 o 
 -24   6   1       14.61        8.53     10.22 o 
 -22   6   1      255.20      224.00     14.45 o 
 -20   6   1      175.87      327.06     20.00 o 
 -18   6   1      329.46      376.22     14.66 o 
 -16   6   1        0.46       25.69      5.45 o 
 -14   6   1        4.94        2.98      5.12 o 
 -12   6   1      959.96     1129.14     21.45 o 
 -10   6   1     3125.15     3156.18     32.65 o 
  -8   6   1     9906.23    10064.79     91.30 o 
  -6   6   1    10705.07    11375.99     96.56 o 
  -4   6   1     3893.50     4114.32     35.33 o 
  -2   6   1     1888.48     1696.98     17.89 o 
   0   6   1     5421.10     5428.38     44.49 o 
   2   6   1      144.47      223.31      9.25 o 
   4   6   1     1162.93     1288.08     17.48 o 
   6   6   1     5621.77     5812.86     45.08 o 
   8   6   1      184.02      271.98      9.04 o 
  10   6   1     1358.14     1417.00     20.51 o 
  12   6   1     3443.58     3293.99     35.07 o 
  14   6   1       73.26       91.92      6.97 o 
  16   6   1      502.55      396.91     14.94 o 
  18   6   1     1006.90      919.87     17.08 o 
  20   6   1       54.69       58.81      9.68 o 
  22   6   1      415.10      465.83     18.16 o 
  24   6   1        3.62       -9.01      9.85 o 
  26   6   1        4.70       15.74     12.35 o 
  28   6   1      128.00      116.96     13.53 o 
  30   6   1       20.13       27.59     13.92 o 
 -29   7   1       14.41        1.66     11.61 o 
 -27   7   1      291.19      315.70     17.37 o 
 -25   7   1      386.65      446.89     19.42 o 
 -23   7   1     1521.00     1549.73     32.25 o 
 -21   7   1       22.24       22.04     11.58 o 
 -19   7   1       30.33       14.38      9.46 o 
 -17   7   1       27.30       31.70      7.87 o 
 -15   7   1      994.04      841.30     21.84 o 
 -13   7   1      145.98      158.69      8.48 o 
 -11   7   1      282.01      256.62      8.18 o 
  -9   7   1     2019.12     1953.19     25.19 o 
  -7   7   1     1455.98     1218.72     17.65 o 
  -5   7   1       99.60      240.82      7.18 o 
  -3   7   1      609.83      778.91     12.18 o 
  -1   7   1     2193.55     2359.67     23.73 o 
   1   7   1     9728.87     9821.15     80.68 o 
   3   7   1     1643.45     1557.34     18.69 o 
   5   7   1     1561.12     1355.31     18.29 o 
   7   7   1     4109.88     4244.43     38.95 o 
   9   7   1      735.67      642.94     13.08 o 
  11   7   1      382.55      401.73     10.59 o 
  13   7   1       52.89       39.69      6.17 o 
  15   7   1       26.36       29.64      6.60 o 
  17   7   1       31.82       95.72      8.40 o 
  19   7   1       60.16      113.48     11.07 o 
  21   7   1      978.23      836.69     21.24 o 
  23   7   1        9.90       -1.59     10.07 o 
  25   7   1        3.72       16.14     10.81 o 
  27   7   1      445.06      505.57     20.36 o 
  29   7   1      243.07      239.76     22.88 o 
 -28   8   1        7.22        7.06     11.16 o 
 -26   8   1      129.52      237.13     16.61 o 
 -24   8   1      145.30      112.18     14.75 o 
 -22   8   1        0.12        8.31     11.87 o 
 -20   8   1      201.95      283.45     15.21 o 
 -18   8   1     3213.40     3058.20     41.77 o 
 -16   8   1       60.79       50.96      8.31 o 
 -14   8   1        0.10       41.33      7.91 o 
 -12   8   1       64.84       88.34      6.30 o 
 -10   8   1      949.12      924.15     21.01 o 
  -8   8   1      853.76      789.26     14.92 o 
  -6   8   1       53.40       67.39      6.42 o 
  -4   8   1      706.89      720.59     13.26 o 
  -2   8   1      964.57      950.27     13.75 o 
   0   8   1       76.72       98.34      7.28 o 
   2   8   1     5151.62     4902.53     44.90 o 
   4   8   1     7396.73     7440.91     67.77 o 
   6   8   1      271.07      306.10      9.66 o 
   8   8   1     4240.94     3667.99     33.35 o 
  10   8   1      390.55      410.22     14.81 o 
  12   8   1       66.67      125.89      8.25 o 
  14   8   1        2.32       21.17      6.27 o 
  16   8   1        4.84       19.39      7.05 o 
  18   8   1        0.11       37.82      8.65 o 
  20   8   1       31.94       84.82     10.78 o 
  22   8   1      857.52      829.71     33.33 o 
  24   8   1      256.23      304.64     17.28 o 
  26   8   1        9.65       19.53     13.34 o 
  28   8   1       73.77       76.43     14.57 o 
 -29   9   1      120.84      107.66     15.50 o 
 -27   9   1       14.66        3.64     11.31 o 
 -25   9   1       33.36       49.25     12.08 o 
 -23   9   1       70.50       41.76     13.40 o 
 -21   9   1     1791.32     1827.90     35.38 o 
 -19   9   1       76.85       63.33     11.60 o 
 -17   9   1       15.94       45.19      9.65 o 
 -15   9   1      350.88      380.81     14.49 o 
 -13   9   1        9.78       25.02      7.16 o 
 -11   9   1     1102.72      990.50     18.34 o 
  -9   9   1     2983.76     3022.46     34.19 o 
  -7   9   1      928.07     1031.39     17.47 o 
  -5   9   1       58.84       70.12      6.76 o 
  -3   9   1      201.61      229.04     10.23 o 
  -1   9   1     1213.65     1099.57     15.52 o 
   1   9   1       10.91       41.13      6.14 o 
   3   9   1      272.21      367.93     10.10 o 
   5   9   1     1818.69     1817.55     23.78 o 
   7   9   1      251.62      346.09     10.49 o 
   9   9   1     2594.93     2631.96     31.71 o 
  11   9   1      793.47      734.48     16.69 o 
  13   9   1       10.77       26.44      7.81 o 
  15   9   1      535.44      591.20     18.20 o 
  17   9   1      342.29      316.10     13.36 o 
  19   9   1       87.18       98.05     11.11 o 
  21   9   1      656.38      585.78     21.53 o 
  23   9   1      188.96      186.70     17.57 o 
  25   9   1      292.01      354.77     23.77 o 
  27   9   1      370.92      438.82     23.88 o 
 -26  10   1       31.32       29.85     12.52 o 
 -24  10   1       29.66       17.09     12.16 o 
 -22  10   1      136.55      127.20     23.97 o 
 -20  10   1       41.11       28.33     11.30 o 
 -18  10   1        1.15       39.15     11.40 o 
 -16  10   1      792.58      902.63     21.99 o 
 -14  10   1      174.89      173.66     11.88 o 
 -12  10   1      107.72      139.36      9.64 o 
 -10  10   1      124.75      111.78      8.55 o 
  -8  10   1      795.52      794.52     16.15 o 
  -6  10   1      453.12      433.92     11.89 o 
  -4  10   1     1626.75     1604.77     21.83 o 
  -2  10   1        1.93       11.08      6.38 o 
   0  10   1      100.00       97.20      6.93 o 
   2  10   1      764.13      687.24     13.84 o 
   4  10   1     1102.54     1133.88     18.70 o 
   6  10   1      116.77      147.26      8.23 o 
   8  10   1      958.16      901.48     15.77 o 
  10  10   1        0.22        0.95      6.35 o 
  12  10   1      903.23      879.44     19.63 o 
  14  10   1      100.96       71.57      9.78 o 
  16  10   1      628.81      488.15     16.30 o 
  18  10   1       53.37       30.32     12.11 o 
  20  10   1      201.20      241.73     24.24 o 
  22  10   1        2.18      -12.19     18.69 o 
  24  10   1        1.04        4.90     12.97 o 
  26  10   1       12.13       27.52     14.20 o 
 -25  11   1        0.09      -12.20     12.67 o 
 -23  11   1        6.12       12.31     13.23 o 
 -21  11   1        1.74       15.62     13.39 o 
 -19  11   1       15.59       -6.87     10.45 o 
 -17  11   1       96.69       87.26     11.23 o 
 -15  11   1       55.45       78.39     10.87 o 
 -13  11   1       62.95       41.70      9.57 o 
 -11  11   1     1365.01     1249.86     24.52 o 
  -9  11   1      245.07      239.69     18.20 o 
  -7  11   1       89.93       99.31      8.83 o 
  -5  11   1     2003.69     1933.62     25.56 o 
  -3  11   1      851.46      853.28     16.49 o 
  -1  11   1     2243.59     2191.23     25.37 o 
   1  11   1      534.80      558.72     12.62 o 
   3  11   1      765.74      655.19     13.82 o 
   5  11   1       68.11       51.02      8.20 o 
   7  11   1        6.72       23.91      7.14 o 
   9  11   1        3.80       13.60      7.27 o 
  11  11   1       33.92        6.66      8.83 o 
  13  11   1       71.53       89.69     10.07 o 
  15  11   1      422.19      445.87     16.82 o 
  17  11   1      248.38      332.43     16.02 o 
  19  11   1       11.15       48.92     12.81 o 
  21  11   1        9.79       12.83     11.31 o 
  23  11   1       18.51       32.64     13.50 o 
  25  11   1      118.49      147.74     18.30 o 
 -24  12   1       27.99       16.57     19.44 o 
 -22  12   1      106.20      101.48     14.18 o 
 -20  12   1        3.19       -2.25     11.27 o 
 -18  12   1        2.18       12.26     12.27 o 
 -16  12   1       67.76       52.98     11.03 o 
 -14  12   1     1395.43     1246.90     34.40 o 
 -12  12   1     1332.92     1204.89     26.15 o 
 -10  12   1       95.86      117.21     10.07 o 
  -8  12   1      684.91      731.77     17.57 o 
  -6  12   1      170.64      171.78     10.33 o 
  -4  12   1     1792.27     1800.25     25.37 o 
  -2  12   1     5369.39     5213.58     49.61 o 
   0  12   1       29.08       40.89      8.07 o 
   2  12   1        0.82       14.35      6.84 o 
   4  12   1      364.33      341.81     12.19 o 
   6  12   1       54.08       90.86      9.52 o 
   8  12   1     4585.18     4195.31     47.80 o 
  10  12   1      172.97      184.75     12.52 o 
  12  12   1       88.32      129.39     14.89 o 
  14  12   1       69.77      107.03     11.12 o 
  16  12   1       41.15       44.90     11.19 o 
  18  12   1       58.03       65.45     11.92 o 
  20  12   1        9.79       13.53     11.87 o 
  22  12   1       64.72       54.09     13.57 o 
  24  12   1       23.99       38.12     15.37 o 
 -23  13   1        3.17       21.40     14.08 o 
 -21  13   1      113.57      141.69     16.67 o 
 -19  13   1      184.88      218.60     16.98 o 
 -17  13   1       24.55       44.54     12.60 o 
 -15  13   1      102.11       87.64     12.81 o 
 -13  13   1        0.01       -2.07      9.60 o 
 -11  13   1        7.92      -10.06     14.54 o 
  -9  13   1      840.45      829.80     19.49 o 
  -7  13   1      428.51      495.52     15.86 o 
  -5  13   1     1053.37      889.78     17.75 o 
  -3  13   1        4.08       19.59      8.39 o 
  -1  13   1      726.72      673.88     16.52 o 
   1  13   1       26.69        4.68      7.61 o 
   3  13   1      601.32      590.89     15.69 o 
   5  13   1        1.08        6.50      8.24 o 
   7  13   1      300.48      333.38     13.76 o 
   9  13   1     2213.69     2051.66     33.32 o 
  11  13   1       26.00       79.26     11.24 o 
  13  13   1       21.22       62.73     11.41 o 
  15  13   1      162.86      202.37     19.28 o 
  17  13   1        8.90        0.64     10.40 o 
  19  13   1      114.03       89.00     14.54 o 
  21  13   1       26.94       14.34     12.34 o 
  23  13   1        7.45       11.89     18.37 o 
 -20  14   1       65.75       37.45     13.02 o 
 -18  14   1       79.67       71.34     16.07 o 
 -16  14   1      323.01      427.43     20.98 o 
 -14  14   1        6.37       15.60     10.90 o 
 -12  14   1      229.05      271.25     16.06 o 
 -10  14   1      342.66      311.57     16.35 o 
  -8  14   1      213.38      190.49     13.18 o 
  -6  14   1      282.31      250.37     13.89 o 
  -4  14   1        2.43       -3.04      8.44 o 
  -2  14   1      402.62      394.26     14.10 o 
   0  14   1      388.64      367.32     13.93 o 
   2  14   1      237.58      262.60     12.41 o 
   4  14   1       34.77       76.32     10.48 o 
   6  14   1      660.54      620.52     18.11 o 
   8  14   1      480.63      499.77     16.68 o 
  10  14   1       10.18       -6.53      9.64 o 
  12  14   1      196.53      171.48     13.59 o 
  14  14   1       81.29       37.85     11.78 o 
  16  14   1      138.22      127.79     14.17 o 
  18  14   1        0.59       -8.04     11.33 o 
  20  14   1       21.14       47.18     13.73 o 
 -19  15   1        1.30        3.87     13.06 o 
 -17  15   1      133.90      141.68     20.55 o 
 -15  15   1      282.40      275.30     18.72 o 
 -13  15   1       11.95       15.74     11.47 o 
 -11  15   1        8.59       16.93     11.77 o 
  -9  15   1       63.57       46.45     12.13 o 
  -7  15   1        1.93        4.71      9.59 o 
  -5  15   1        1.43        6.73      9.70 o 
  -3  15   1        8.51        5.73      9.45 o 
  -1  15   1       10.47       16.94      9.07 o 
   1  15   1      160.82      194.52     18.29 o 
   3  15   1      164.94      196.56     13.04 o 
   5  15   1       85.41       87.15     10.99 o 
   7  15   1      463.79      439.44     16.61 o 
   9  15   1        0.10       -1.43      9.76 o 
  11  15   1      221.51      219.23     14.88 o 
  13  15   1       93.51       87.18     13.44 o 
  15  15   1        5.51       -2.91     10.97 o 
  17  15   1       15.18       26.63     11.66 o 
 -16  16   1       61.00       71.54     14.46 o 
 -14  16   1      403.28      452.12     22.46 o 
 -12  16   1       69.72       42.97     13.14 o 
 -10  16   1        1.09      -11.78     11.08 o 
  -8  16   1       51.76       42.51     11.97 o 
  -6  16   1       64.96       64.75     11.52 o 
  -4  16   1       14.01       18.24     10.11 o 
  -2  16   1      115.17      123.42     12.41 o 
   0  16   1       32.27       28.65     10.54 o 
   2  16   1       46.26       49.44     10.98 o 
   4  16   1       45.34       48.09     11.05 o 
   6  16   1       26.80       13.57     13.12 o 
   8  16   1      219.20      192.23     14.89 o 
  10  16   1       82.82       78.09     12.65 o 
  12  16   1       15.88       32.56     19.12 o 
  14  16   1        2.62       14.94     12.52 o 
 -11  17   1      153.23      168.20     20.85 o 
  -9  17   1        0.12       -8.44     11.84 o 
  -7  17   1       12.46        7.37     11.41 o 
  -5  17   1        0.62       -2.25      9.81 o 
  -3  17   1       11.23       14.03     10.84 o 
  -1  17   1       48.19       42.80     14.29 o 
   1  17   1        0.04       16.12     14.16 o 
   3  17   1       29.82       32.27     11.12 o 
   5  17   1        7.52        4.85     10.23 o 
   7  17   1      180.40      152.16     15.38 o 
   9  17   1      353.95      338.89     19.54 o 
  11  17   1       51.40       44.08     15.64 o 
  -6  18   1       15.96       40.58     12.84 o 
  -4  18   1       10.10        6.09     11.64 o 
  -2  18   1        4.30       11.95     11.12 o 
   0  18   1        5.06       27.75     11.92 o 
   2  18   1       11.77        7.98     11.63 o 
   4  18   1       71.61      100.47     14.45 o 
 -32   0   2       58.04      112.90     45.15 o 
 -30   0   2       34.08       32.35     24.30 o 
 -28   0   2      159.02      187.84     23.71 o 
 -26   0   2       33.67       30.01     19.82 o 
 -24   0   2      163.85      183.47     34.33 o 
 -22   0   2        9.62       15.73     14.69 o 
 -20   0   2      206.38      194.19     15.96 o 
 -18   0   2     2939.87     2980.25     53.05 o 
 -16   0   2     3719.12     4690.55     62.47 o 
 -14   0   2    15855.62    16665.05    180.72 o 
 -12   0   2     9764.81     9776.04    119.36 o 
 -10   0   2      154.17      133.62     10.99 o 
  -8   0   2     1104.82     1086.83     19.03 o 
  -6   0   2      121.24       97.10      8.18 o 
  -4   0   2    16231.50    13671.35    183.98 o 
  -2   0   2    59900.68    62039.02    622.91 o 
   0   0   2    12164.34    11788.17    124.40 o 
   2   0   2    17444.53    14811.99    154.53 o 
   4   0   2   288356.69   338306.06   3677.22 o 
   6   0   2   125466.60   127404.15   1561.93 o 
   8   0   2    16275.11    15940.73    212.06 o 
  10   0   2     9321.82     8803.99    107.69 o 
  12   0   2     3767.48     3670.82     52.16 o 
  14   0   2     3068.30     3310.46     49.04 o 
  16   0   2      161.39      187.40     13.80 o 
  18   0   2      667.60      757.75     18.22 o 
  20   0   2       33.00       42.28      9.84 o 
  22   0   2       57.37       59.56     13.51 o 
  24   0   2      315.07      411.94     22.07 o 
  26   0   2      431.73      476.95     24.26 o 
  28   0   2        1.27      -34.50     23.00 o 
  30   0   2       36.33      -10.95     31.22 o 
  32   0   2        0.14       30.25     25.78 o 
 -31   1   2       28.60       25.83     29.94 o 
 -29   1   2        0.13      -17.58     13.79 o 
 -27   1   2      126.71      137.75     15.42 o 
 -25   1   2      134.93      205.59     16.20 o 
 -23   1   2      309.73      289.06     15.17 o 
 -21   1   2      271.12      336.81     14.77 o 
 -19   1   2      187.78      194.30     10.11 o 
 -17   1   2       47.90       65.73      4.72 o 
 -15   1   2      305.06      294.05      7.83 o 
 -13   1   2       58.19       75.49      7.39 o 
 -11   1   2     8559.47     8788.60     75.68 o 
  -9   1   2      280.91      288.21     12.01 o 
  -7   1   2     1969.92     2252.34     21.18 o 
  -5   1   2     3876.31     3771.15     38.44 o 
  -3   1   2     9781.57     8386.84     64.29 o 
  -1   1   2    11960.63    11596.11     83.03 o 
   1   1   2      962.56     1092.34     13.81 o 
   3   1   2    51717.43    50738.64    376.18 o 
   5   1   2       58.24      278.98      8.03 o 
   7   1   2    21714.36    19168.58    172.46 o 
   9   1   2      916.39      955.35     17.19 o 
  11   1   2     1085.70     1224.58     21.01 o 
  13   1   2     3512.35     3789.52     38.16 o 
  15   1   2        0.94       66.24      6.74 o 
  17   1   2       69.32       67.15      6.49 o 
  19   1   2       56.00       70.61      7.55 o 
  21   1   2     1025.28      956.84     18.90 o 
  23   1   2      119.43      119.19     13.25 o 
  25   1   2       10.24       22.93     10.47 o 
  27   1   2        0.00       13.56     11.92 o 
  29   1   2        8.53        0.23     26.71 o 
  31   1   2        0.10      -16.50     16.61 o 
 -32   2   2       31.43       19.58     16.83 o 
 -30   2   2       19.88        8.27     14.90 o 
 -28   2   2      137.82      105.48     17.35 o 
 -26   2   2        5.96      -11.40     14.47 o 
 -24   2   2       13.20        5.60      9.94 o 
 -22   2   2       28.65       18.05      8.08 o 
 -20   2   2      478.36      449.61     16.56 o 
 -18   2   2       71.29       46.75      8.12 o 
 -16   2   2     2247.31     2235.27     26.06 o 
 -14   2   2     1932.92     1845.74     22.26 o 
 -12   2   2      255.30      234.40      9.26 o 
 -10   2   2    10601.58    10193.91     92.55 o 
  -8   2   2      818.23      862.40     13.17 o 
  -6   2   2     9654.59     9729.59    101.27 o 
  -4   2   2      227.91      185.77      6.44 o 
  -2   2   2    17312.46    15821.25    127.14 o 
   0   2   2      739.47      837.24     15.07 o 
   2   2   2    20403.17    19453.16    141.25 o 
   4   2   2     2069.79     2064.64     22.04 o 
   6   2   2       64.86       88.04      6.15 o 
   8   2   2       33.44      196.67      7.27 o 
  10   2   2      802.02      910.28     14.53 o 
  12   2   2        9.80       29.20      5.66 o 
  14   2   2      672.07      799.48     13.92 o 
  16   2   2      266.77      334.11      9.86 o 
  18   2   2       87.44       78.87      7.33 o 
  20   2   2      293.80      301.16     13.45 o 
  22   2   2      127.81      118.99     14.65 o 
  24   2   2      326.96      316.58     15.58 o 
  26   2   2        0.05      -22.07     15.76 o 
  28   2   2       64.43       79.80     14.53 o 
  30   2   2        0.40      -20.12     15.51 o 
  32   2   2       18.36       14.94     18.79 o 
 -31   3   2       29.33       22.01     21.10 o 
 -29   3   2       42.25       75.67     17.31 o 
 -27   3   2       11.26      -14.12     12.13 o 
 -25   3   2      177.24      192.70     16.21 o 
 -23   3   2       30.00       52.08      9.51 o 
 -21   3   2      239.87      219.99     12.86 o 
 -19   3   2      304.35      402.00     11.56 o 
 -17   3   2      640.03      556.43     12.11 o 
 -15   3   2        0.31        7.84      6.10 o 
 -13   3   2      325.17      328.71      9.44 o 
 -11   3   2    10716.02    11675.06     95.08 o 
  -9   3   2     1036.07      887.49     13.22 o 
  -7   3   2      780.64      746.22     12.33 o 
  -5   3   2      150.14      147.42      5.95 o 
  -3   3   2      153.30      169.64      6.24 o 
  -1   3   2     4743.94     4819.50     43.09 o 
   1   3   2      234.53      216.28      7.09 o 
   3   3   2     1920.60     1981.78     18.56 o 
   5   3   2     3593.68     3602.61     32.54 o 
   7   3   2     1662.11     1541.55     17.75 o 
   9   3   2     4067.96     4448.36     40.00 o 
  11   3   2     3285.31     3279.67     33.63 o 
  13   3   2     1153.67     1158.97     17.12 o 
  15   3   2      145.04      150.62      7.64 o 
  17   3   2       74.05       56.52      6.65 o 
  19   3   2       46.48       67.40      7.73 o 
  21   3   2      608.56      610.46     21.72 o 
  23   3   2       77.43       65.50     10.09 o 
  25   3   2      100.21      144.62     14.62 o 
  27   3   2       20.37       40.79     12.83 o 
  29   3   2       63.73       53.05     14.04 o 
  31   3   2       24.65       22.41     19.30 o 
 -32   4   2       77.72       70.89     19.12 o 
 -30   4   2       44.90       19.67     18.83 o 
 -28   4   2     1399.49     1424.61     59.26 o 
 -26   4   2      428.38      402.24     36.40 o 
 -24   4   2      822.62      871.71     24.37 o 
 -22   4   2     2426.68     2444.12     36.70 o 
 -20   4   2      642.39      641.15     18.07 o 
 -18   4   2      555.41      554.40     14.30 o 
 -16   4   2      869.99      950.31     16.54 o 
 -14   4   2      397.15      401.80     11.56 o 
 -12   4   2     3647.07     3727.61     39.86 o 
 -10   4   2     1639.98     1849.31     22.29 o 
  -8   4   2     2435.23     2043.07     21.41 o 
  -6   4   2     1356.99     1172.06     18.06 o 
  -4   4   2     1436.62     1500.57     15.53 o 
  -2   4   2     1686.30     1553.33     16.34 o 
   0   4   2      346.98      315.35      6.83 o 
   2   4   2      166.14      120.44      6.88 o 
   4   4   2    12300.53    11550.58     84.33 o 
   6   4   2     5619.06     5931.35     44.49 o 
   8   4   2      433.53      416.20      9.43 o 
  10   4   2       49.36       61.54      5.83 o 
  12   4   2      606.79      595.30     12.28 o 
  14   4   2     1533.56     1459.57     20.10 o 
  16   4   2       12.30       23.16      6.29 o 
  18   4   2      337.55      403.29     11.42 o 
  20   4   2     1816.57     1735.42     25.91 o 
  22   4   2      235.90      241.06     12.78 o 
  24   4   2      137.32      151.32     18.22 o 
  26   4   2       22.81       29.63     12.48 o 
  28   4   2       54.10       47.40     14.17 o 
  30   4   2      358.47      383.87     22.12 o 
 -31   5   2       10.95       -2.61     18.12 o 
 -29   5   2       30.02       55.53     14.60 o 
 -27   5   2        0.00        1.04     10.87 o 
 -25   5   2      218.50      184.16     21.19 o 
 -23   5   2      112.94       91.29     13.88 o 
 -21   5   2      128.40      105.65     12.65 o 
 -19   5   2      192.93      200.00     10.44 o 
 -17   5   2       48.92       38.16      6.60 o 
 -15   5   2      890.13      897.53     16.41 o 
 -13   5   2     1596.58     1717.69     23.46 o 
 -11   5   2     3137.10     3104.02     33.02 o 
  -9   5   2      231.50      233.41     10.88 o 
  -7   5   2    24185.49    25973.10    208.55 o 
  -5   5   2      335.96      367.64      8.02 o 
  -3   5   2     5314.49     5594.51     45.96 o 
  -1   5   2     3427.19     3300.31     28.08 o 
   1   5   2      326.89      356.62      8.85 o 
   3   5   2       55.11       93.75      5.68 o 
   5   5   2     5980.64     6256.08     53.65 o 
   7   5   2       40.78       77.78      5.83 o 
   9   5   2        0.68       72.98      4.93 o 
  11   5   2      580.73      654.84     10.74 o 
  13   5   2     1027.71     1132.66     14.20 o 
  15   5   2      716.66      805.81     14.70 o 
  17   5   2     1112.77     1071.72     19.39 o 
  19   5   2       35.26       64.45      9.26 o 
  21   5   2     1002.47     1049.23     23.62 o 
  23   5   2        0.09       26.15     10.05 o 
  25   5   2       84.37      132.79     17.53 o 
  27   5   2        0.84        4.62     17.58 o 
  29   5   2       74.59       58.06     18.09 o 
  31   5   2        6.45       -3.71     16.80 o 
 -30   6   2       19.47       12.57     12.80 o 
 -28   6   2      113.76      130.44     16.36 o 
 -26   6   2        1.34        1.88     10.62 o 
 -24   6   2      207.83      195.80     16.52 o 
 -22   6   2       44.44        7.76     11.83 o 
 -20   6   2      177.32      194.81     12.67 o 
 -18   6   2      226.43      233.03     10.20 o 
 -16   6   2      249.25      226.41      9.74 o 
 -14   6   2     1431.30     1352.76     21.08 o 
 -12   6   2      157.79      135.94      7.49 o 
 -10   6   2     4851.78     5055.22     48.32 o 
  -8   6   2     3734.22     3739.03     44.18 o 
  -6   6   2      273.99      427.66      9.21 o 
  -4   6   2     5474.27     5855.74     48.63 o 
  -2   6   2     1172.14     1152.88     14.65 o 
   0   6   2       38.01       56.89      7.89 o 
   2   6   2      112.45       97.15      6.44 o 
   4   6   2     4918.26     4985.02     42.76 o 
   6   6   2       17.02       38.17      5.48 o 
   8   6   2      572.55      680.27     10.02 o 
  10   6   2      238.78      257.15      8.73 o 
  12   6   2      108.81      117.37      7.38 o 
  14   6   2      214.28      236.09      9.40 o 
  16   6   2      187.17      245.76     10.80 o 
  18   6   2      170.37      232.06     11.95 o 
  20   6   2      255.62      236.14     12.31 o 
  22   6   2       14.82       21.71     10.07 o 
  24   6   2       50.53       36.76     11.02 o 
  26   6   2        3.87       28.53     10.10 o 
  28   6   2       44.11       48.50     13.99 o 
  30   6   2      147.20      148.04     26.45 o 
 -29   7   2       19.77       31.00     13.96 o 
 -27   7   2       28.65       14.59     11.94 o 
 -25   7   2       96.16       94.97     14.95 o 
 -23   7   2      235.07      219.93     17.10 o 
 -21   7   2     1921.80     1842.54     38.20 o 
 -19   7   2       63.56       98.54     11.64 o 
 -17   7   2      997.77     1095.29     22.12 o 
 -15   7   2       77.30       85.55      8.00 o 
 -13   7   2       27.25       43.92      6.61 o 
 -11   7   2       25.54       40.22      6.09 o 
  -9   7   2      373.26      371.04     12.53 o 
  -7   7   2     1027.04     1239.78     16.63 o 
  -5   7   2     5938.89     6077.63     53.28 o 
  -3   7   2       10.05       48.34      5.50 o 
  -1   7   2      953.19      986.34     13.91 o 
   1   7   2     2703.89     2841.45     27.67 o 
   3   7   2     4230.07     4027.25     36.23 o 
   5   7   2      790.00      941.11     14.50 o 
   7   7   2     8888.78     9464.33     74.84 o 
   9   7   2     1233.64     1224.73     15.06 o 
  11   7   2      508.11      581.07     12.10 o 
  13   7   2     1026.05     1019.54     18.75 o 
  15   7   2     1211.50     1244.01     20.04 o 
  17   7   2       34.04      107.94      8.34 o 
  19   7   2      279.91      406.69     13.77 o 
  21   7   2       21.30       28.30     11.39 o 
  23   7   2       50.24      119.02     13.35 o 
  25   7   2      224.00      235.51     15.61 o 
  27   7   2       31.39       14.92     12.76 o 
  29   7   2       76.20       31.59     20.75 o 
 -28   8   2        1.07       -3.35     14.41 o 
 -26   8   2        2.43        0.66     11.62 o 
 -24   8   2      111.51       81.70     15.00 o 
 -22   8   2      388.72      339.44     19.46 o 
 -20   8   2      698.87      761.09     28.95 o 
 -18   8   2      552.62      547.04     17.47 o 
 -16   8   2      959.97      842.47     20.10 o 
 -14   8   2      215.88      264.15     10.22 o 
 -12   8   2      692.77      700.45     14.52 o 
 -10   8   2     1390.07     1272.91     19.30 o 
  -8   8   2     1225.35     1253.42     17.26 o 
  -6   8   2       37.60       45.58      5.48 o 
  -4   8   2      656.05      647.53     12.01 o 
  -2   8   2      210.61      260.01      8.43 o 
   0   8   2     5320.72     5524.08     47.62 o 
   2   8   2      140.78      162.57      8.01 o 
   4   8   2     9815.58     9071.40    104.28 o 
   6   8   2       60.72       84.21      6.43 o 
   8   8   2      484.84      497.77     10.03 o 
  10   8   2      692.77      692.51     12.49 o 
  12   8   2      237.41      302.97     10.52 o 
  14   8   2        0.13       12.11      6.42 o 
  16   8   2      450.92      386.35     15.06 o 
  18   8   2      296.69      320.06     12.56 o 
  20   8   2      163.90      132.22     13.78 o 
  22   8   2       93.80      136.93     19.28 o 
  24   8   2      557.91      539.48     24.36 o 
  26   8   2      284.04      283.60     20.31 o 
  28   8   2       40.07       45.65     14.80 o 
 -27   9   2      208.65      265.94     18.20 o 
 -25   9   2        2.06        7.46     12.87 o 
 -23   9   2      263.03      299.71     19.34 o 
 -21   9   2        1.54       -4.56     10.38 o 
 -19   9   2      358.42      389.81     18.73 o 
 -17   9   2     2694.83     2831.47     40.82 o 
 -15   9   2        4.49       41.85      9.33 o 
 -13   9   2      914.81      879.14     18.83 o 
 -11   9   2     1825.43     1805.75     24.83 o 
  -9   9   2      527.14      520.79     13.17 o 
  -7   9   2     3258.54     3179.08     31.66 o 
  -5   9   2       91.93      131.18      7.06 o 
  -3   9   2      146.62      155.87      7.41 o 
  -1   9   2        2.73       13.43      5.40 o 
   1   9   2       38.80       51.60      5.83 o 
   3   9   2     1969.97     2097.33     25.31 o 
   5   9   2       14.28       40.44      6.81 o 
   7   9   2        9.30       46.11      6.68 o 
   9   9   2     1386.86     1383.11     20.45 o 
  11   9   2      457.76      502.41     15.18 o 
  13   9   2      242.99      215.92     12.61 o 
  15   9   2      471.42      443.58     15.40 o 
  17   9   2      480.90      566.72     17.51 o 
  19   9   2       33.81       29.35     11.69 o 
  21   9   2      159.46      115.73     14.24 o 
  23   9   2      100.27      124.17     21.32 o 
  25   9   2       43.04       35.96     14.58 o 
  27   9   2      111.03      165.39     17.88 o 
 -26  10   2       24.28       22.26     14.64 o 
 -24  10   2       22.74       15.91     19.21 o 
 -22  10   2       10.86       18.24     12.37 o 
 -20  10   2       21.57       33.70     11.22 o 
 -18  10   2      186.43      271.80     14.89 o 
 -16  10   2     1444.54     1255.28     25.95 o 
 -14  10   2     3952.30     3632.35     48.31 o 
 -12  10   2       14.59       22.26      8.59 o 
 -10  10   2     1084.28      970.92     18.24 o 
  -8  10   2      568.14      549.42     14.12 o 
  -6  10   2      167.49      173.90      8.90 o 
  -4  10   2       86.82      106.58      7.26 o 
  -2  10   2        9.05       13.50      6.40 o 
   0  10   2      104.52      104.42      7.30 o 
   2  10   2     1508.27     1409.96     20.50 o 
   4  10   2      415.27      347.33     10.96 o 
   6  10   2        6.74       38.37      7.04 o 
   8  10   2       55.37       70.67      8.64 o 
  10  10   2      348.82      410.35     14.13 o 
  12  10   2       21.34       35.59      8.89 o 
  14  10   2      655.74      679.70     19.09 o 
  16  10   2      184.28       88.14     10.87 o 
  18  10   2      274.27      324.80     16.13 o 
  20  10   2       34.90       21.70     11.78 o 
  22  10   2      297.92      304.71     20.29 o 
  24  10   2       42.78       23.83     13.57 o 
  26  10   2        6.12       31.77     15.21 o 
 -25  11   2       22.40       19.97     14.52 o 
 -23  11   2       19.37       28.73     14.19 o 
 -21  11   2        0.04       -2.51     12.94 o 
 -19  11   2      173.07      174.40     15.14 o 
 -17  11   2       27.43        1.19      9.58 o 
 -15  11   2        0.90       -4.72      8.91 o 
 -13  11   2      177.17      153.58     12.11 o 
 -11  11   2      372.58      336.24     14.92 o 
  -9  11   2       13.71       54.51     12.50 o 
  -7  11   2        7.38        2.59      7.00 o 
  -5  11   2      367.15      429.09     12.75 o 
  -3  11   2      316.51      354.57     11.73 o 
  -1  11   2      786.54      738.39     15.55 o 
   1  11   2      152.85      184.80      9.81 o 
   3  11   2     5855.68     5825.66     55.76 o 
   5  11   2      183.49      240.24     11.67 o 
   7  11   2      717.69      667.73     17.71 o 
   9  11   2       30.58       35.81      8.97 o 
  11  11   2        1.78       18.22      9.22 o 
  13  11   2       17.64       41.02      9.38 o 
  15  11   2       26.80        0.65      7.67 o 
  17  11   2        0.85        0.45      9.89 o 
  19  11   2       15.93      -13.07     10.89 o 
  21  11   2       13.28        6.78     11.96 o 
  23  11   2       13.28        3.50     13.70 o 
  25  11   2       65.73       34.09     15.47 o 
 -24  12   2       18.62       22.65     14.32 o 
 -22  12   2       66.85       33.42     14.35 o 
 -20  12   2      215.95      206.60     16.65 o 
 -18  12   2       94.93      104.24     13.96 o 
 -16  12   2       63.00       65.83     12.07 o 
 -14  12   2        9.28       22.28     10.17 o 
 -12  12   2      676.63      607.74     19.54 o 
 -10  12   2      446.80      370.62     14.62 o 
  -8  12   2      364.36      305.65     12.92 o 
  -6  12   2      216.99      252.65     11.49 o 
  -4  12   2      321.20      356.53     13.95 o 
  -2  12   2      281.78      350.86     13.50 o 
   0  12   2      209.08      226.40     13.48 o 
   2  12   2       48.73       49.76      8.32 o 
   4  12   2        0.35        7.64      7.41 o 
   6  12   2      704.14      719.05     19.10 o 
   8  12   2     1003.72     1017.83     22.57 o 
  10  12   2      225.29      236.15     13.81 o 
  12  12   2      443.95      383.28     15.25 o 
  14  12   2      158.48      147.53     11.99 o 
  16  12   2       43.99       41.30     10.99 o 
  18  12   2        6.94        1.20     10.95 o 
  20  12   2      176.68      119.67     15.41 o 
  22  12   2        6.22        6.77     12.54 o 
  24  12   2       14.12       22.16     14.57 o 
 -23  13   2       57.07       72.82     16.70 o 
 -21  13   2        8.41       14.04     12.38 o 
 -19  13   2      125.07      118.13     15.06 o 
 -17  13   2       87.23      156.81     13.92 o 
 -15  13   2      153.56      212.96     14.83 o 
 -13  13   2      391.77      322.24     16.60 o 
 -11  13   2        3.72        8.20     10.04 o 
  -9  13   2        8.56       39.52     10.75 o 
  -7  13   2     4578.04     4067.02     54.75 o 
  -5  13   2     1403.76     1287.28     24.23 o 
  -3  13   2      493.42      534.00     16.50 o 
  -1  13   2     1452.82     1379.34     24.66 o 
   1  13   2        0.13       -5.89      8.29 o 
   3  13   2        0.00        9.38      8.24 o 
   5  13   2       17.61       -2.61      8.08 o 
   7  13   2      721.30      749.14     20.21 o 
   9  13   2       54.92       54.39     10.66 o 
  11  13   2      192.60      208.05     14.29 o 
  13  13   2      528.22      619.36     19.15 o 
  15  13   2      398.19      416.61     17.73 o 
  17  13   2      346.88      271.72     18.47 o 
  19  13   2        0.01      -10.40     12.06 o 
  21  13   2       23.39       19.32     12.63 o 
 -20  14   2       11.94       24.52     13.50 o 
 -18  14   2        9.36       -0.43     12.09 o 
 -16  14   2        8.64       25.91     11.92 o 
 -14  14   2       34.43       47.92     12.87 o 
 -12  14   2       81.95      149.87     14.78 o 
 -10  14   2       23.91       45.20     12.43 o 
  -8  14   2       76.46       36.98     11.12 o 
  -6  14   2       17.27       -0.11      9.71 o 
  -4  14   2        0.54        0.03      8.85 o 
  -2  14   2        3.56       18.37      9.03 o 
   0  14   2       24.69        0.89      8.53 o 
   2  14   2      347.35      345.25     17.14 o 
   4  14   2        0.59       -3.16      8.47 o 
   6  14   2        4.31       -2.17      8.95 o 
   8  14   2       77.90       80.34     12.51 o 
  10  14   2        0.64      -14.56      9.71 o 
  12  14   2       37.51       70.97     11.67 o 
  14  14   2        0.45       10.37     10.82 o 
  16  14   2        8.51        0.26     11.23 o 
  18  14   2       12.72       19.76     12.99 o 
  20  14   2        0.55        6.10     13.13 o 
 -17  15   2       58.21      101.41     17.22 o 
 -15  15   2        0.33        7.50     11.87 o 
 -13  15   2       39.17       60.88     13.71 o 
 -11  15   2      362.22      377.08     20.79 o 
  -9  15   2       24.41       24.27     11.50 o 
  -7  15   2        0.37       13.00      9.92 o 
  -5  15   2      162.81      149.55     12.29 o 
  -3  15   2      432.43      426.25     16.40 o 
  -1  15   2       50.40       43.11      9.70 o 
   1  15   2      367.31      332.54     15.55 o 
   3  15   2       14.12        2.89      9.23 o 
   5  15   2        7.97       22.24      9.62 o 
   7  15   2      123.35      134.34     13.31 o 
   9  15   2      480.50      400.42     24.96 o 
  11  15   2       61.71       46.24     12.45 o 
  13  15   2      325.76      331.45     17.52 o 
  15  15   2       36.78       24.72     12.18 o 
  17  15   2        1.13       -0.11     12.10 o 
 -14  16   2        7.04       17.69     13.40 o 
 -12  16   2        4.79        3.56     12.33 o 
 -10  16   2       92.68       80.49     14.85 o 
  -8  16   2       32.79       50.89     12.57 o 
  -6  16   2       22.33       13.65     10.36 o 
  -4  16   2       26.62       32.17     10.88 o 
  -2  16   2       54.40       65.68     12.48 o 
   0  16   2       71.13       92.31     12.36 o 
   2  16   2        5.69       10.96      9.67 o 
   4  16   2        9.68        3.44      9.38 o 
   6  16   2       11.23       -7.51     10.13 o 
   8  16   2      221.38      177.93     15.14 o 
  10  16   2      352.44      361.41     18.33 o 
  12  16   2      183.99      203.33     15.98 o 
  14  16   2       39.21       97.53     14.78 o 
 -11  17   2       68.59       61.32     18.92 o 
  -9  17   2       22.75       23.20     13.35 o 
  -7  17   2       13.33       -8.36     10.99 o 
  -5  17   2        1.23       -0.36     10.46 o 
  -3  17   2        2.82        2.97     11.43 o 
  -1  17   2        0.83      -15.49     10.33 o 
   1  17   2       15.28       10.44     11.43 o 
   3  17   2       22.49       19.60     10.84 o 
   5  17   2        2.32       28.00     12.45 o 
   7  17   2       40.13       38.42     13.22 o 
   9  17   2      104.25      141.81     15.35 o 
  -2  18   2        1.33       -0.90     11.86 o 
   0  18   2       27.04       29.97     13.16 o 
   2  18   2        3.00       12.59     11.95 o 
 -31   1   3       14.43       -6.10     15.72 o 
 -29   1   3       30.61       38.54     15.49 o 
 -27   1   3        7.64        5.59     12.29 o 
 -25   1   3        8.32       11.40     12.45 o 
 -23   1   3       35.72       10.88      9.59 o 
 -21   1   3      315.60      336.91     18.80 o 
 -19   1   3        2.81        8.62      7.19 o 
 -17   1   3      171.71      160.08      8.27 o 
 -15   1   3     1763.01     1606.33     22.36 o 
 -13   1   3        0.04       -2.41      4.86 o 
 -11   1   3     5595.27     5439.41     49.23 o 
  -9   1   3     2877.99     2954.70     29.48 o 
  -7   1   3      116.43       92.68      5.98 o 
  -5   1   3     2150.08     2032.29     21.48 o 
  -3   1   3     2765.62     2469.18     23.85 o 
  -1   1   3     3974.15     4018.34     35.70 o 
   1   1   3    24787.67    23325.39    178.34 o 
   3   1   3     3945.45     3395.44     32.79 o 
   5   1   3     1635.55     1776.61     22.64 o 
   7   1   3      279.17      449.86     17.44 o 
   9   1   3      974.76      848.50     13.82 o 
  11   1   3     9440.46     9499.00     83.16 o 
  13   1   3      152.88      248.48     10.50 o 
  15   1   3      178.15      197.61      9.61 o 
  17   1   3       32.78       34.33      7.46 o 
  19   1   3      111.89      147.03      9.70 o 
  21   1   3       72.37       24.01     10.41 o 
  23   1   3      110.70      148.90     15.70 o 
  25   1   3      224.61      217.53     19.84 o 
  27   1   3        0.14        2.79     10.77 o 
  29   1   3        1.78       12.63     27.12 o 
  31   1   3        6.73        0.09     34.27 o 
 -32   2   3       61.31       31.09     17.26 o 
 -30   2   3       49.41       11.73     17.09 o 
 -28   2   3       55.19       74.77     29.19 o 
 -26   2   3      935.25      781.47     23.78 o 
 -24   2   3      381.28      307.72     20.77 o 
 -22   2   3      729.22      695.75     23.62 o 
 -20   2   3       27.63       35.14      8.11 o 
 -18   2   3     3259.66     2917.98     32.25 o 
 -16   2   3     2352.96     2288.94     26.75 o 
 -14   2   3      919.61     1189.78     19.30 o 
 -12   2   3       36.46       21.16      6.69 o 
 -10   2   3      471.19      392.44     12.33 o 
  -8   2   3     2878.50     3076.35     47.76 o 
  -6   2   3     6696.96     6542.16     58.57 o 
  -4   2   3      359.89      312.53      8.88 o 
  -2   2   3     2479.31     2432.87     24.58 o 
   0   2   3     5492.27     5294.84     44.58 o 
   2   2   3     2949.00     2574.79     26.76 o 
   4   2   3     3529.78     3609.68     34.43 o 
   6   2   3     1518.41     1390.49     17.31 o 
   8   2   3      728.88      744.45     12.40 o 
  10   2   3     5263.86     4916.16     45.37 o 
  12   2   3      266.67      392.93     16.10 o 
  14   2   3       14.54       15.90      6.43 o 
  16   2   3      260.41      306.89     11.38 o 
  18   2   3      957.36      861.95     17.29 o 
  20   2   3       25.36       26.31     10.40 o 
  22   2   3      143.30      156.42     12.06 o 
  24   2   3       21.79       49.63     11.32 o 
  26   2   3      228.57      184.57     14.95 o 
  28   2   3        0.85      -16.35     11.82 o 
  30   2   3       36.48       44.92     29.31 o 
 -31   3   3        0.43       -4.08     20.65 o 
 -29   3   3        0.10        3.35     16.60 o 
 -27   3   3       42.37       36.56     14.37 o 
 -25   3   3        2.70       15.35     17.88 o 
 -23   3   3        2.75        0.92     10.62 o 
 -21   3   3     1477.08     1285.76     23.73 o 
 -19   3   3      918.62      892.29     21.78 o 
 -17   3   3       15.67       22.54      6.32 o 
 -15   3   3      279.71      353.40     10.72 o 
 -13   3   3      605.85      626.50     14.29 o 
 -11   3   3     1916.51     1581.60     21.29 o 
  -9   3   3      182.42      133.41      6.70 o 
  -7   3   3     2261.86     2458.07     30.13 o 
  -5   3   3      747.33      684.59     12.80 o 
  -3   3   3      347.56      269.78      8.34 o 
  -1   3   3      391.08      349.40      8.72 o 
   1   3   3     8957.45     8315.01     60.99 o 
   3   3   3      135.24      142.38      6.80 o 
   5   3   3     3448.82     3004.29     28.82 o 
   7   3   3     3495.44     3867.23     35.17 o 
   9   3   3    10426.22    10555.56     86.70 o 
  11   3   3      165.68      125.38      7.70 o 
  13   3   3       77.38       86.91      7.01 o 
  15   3   3        2.92       -4.84      5.89 o 
  17   3   3      236.73      275.83     13.26 o 
  19   3   3      238.55      263.68     12.27 o 
  21   3   3      104.25      121.51     12.42 o 
  23   3   3        8.69       -2.43      9.49 o 
  25   3   3      286.69      224.78     15.35 o 
  27   3   3        1.00      -18.11     12.07 o 
  29   3   3       13.49       45.72     14.79 o 
 -30   4   3       16.22        5.01     16.63 o 
 -28   4   3       89.35       74.58     14.49 o 
 -26   4   3       71.38       85.16     14.76 o 
 -24   4   3       77.68       86.97     16.09 o 
 -22   4   3      340.27      321.48     15.15 o 
 -20   4   3      260.62      297.39     13.54 o 
 -18   4   3      151.26      140.92      8.74 o 
 -16   4   3     1097.81     1057.01     18.08 o 
 -14   4   3      227.34      185.76      8.45 o 
 -12   4   3     7901.19     8374.13    102.51 o 
 -10   4   3      418.96      523.08     10.60 o 
  -8   4   3     1597.80     1761.42     22.84 o 
  -6   4   3        0.01        9.81      5.08 o 
  -4   4   3    10222.66     9197.85     72.79 o 
  -2   4   3      441.33      435.56     10.91 o 
   0   4   3      844.68      964.79     15.58 o 
   2   4   3      235.09      212.00      7.83 o 
   4   4   3      455.50      502.56      9.98 o 
   6   4   3     1073.47     1171.37     15.66 o 
   8   4   3     1350.54     1234.31     16.53 o 
  10   4   3     3596.91     3720.94     34.98 o 
  12   4   3       89.75      106.43      7.50 o 
  14   4   3        0.36       49.67      6.84 o 
  16   4   3       67.36       54.14      9.06 o 
  18   4   3      178.48      193.36     10.58 o 
  20   4   3      157.28      184.24     12.13 o 
  22   4   3       69.05       31.47     10.02 o 
  24   4   3       26.72       35.88     12.23 o 
  26   4   3        1.49        5.55     12.11 o 
  28   4   3       21.58        0.16     14.15 o 
  30   4   3       45.22       27.38     14.38 o 
 -31   5   3        5.41      -12.70     15.00 o 
 -29   5   3       23.31       14.57     13.77 o 
 -27   5   3       24.94       18.42     13.34 o 
 -25   5   3      467.55      466.93     23.85 o 
 -23   5   3      154.89      141.13     15.55 o 
 -21   5   3       81.95       70.56     11.04 o 
 -19   5   3       54.94       33.37      8.41 o 
 -17   5   3        4.62       25.93      9.06 o 
 -15   5   3       20.71       23.12      6.89 o 
 -13   5   3       36.75       45.84      6.61 o 
 -11   5   3       14.06        9.32      4.75 o 
  -9   5   3       51.21       85.29      6.29 o 
  -7   5   3     2571.05     2919.37     29.69 o 
  -5   5   3      878.69      935.06     13.26 o 
  -3   5   3     4130.48     3997.21     36.42 o 
  -1   5   3     3852.30     3559.67     33.23 o 
   1   5   3      235.75      220.41      7.93 o 
   3   5   3      431.66      425.18      9.67 o 
   5   5   3        2.77       17.13      4.79 o 
   7   5   3      557.70      692.00     15.28 o 
   9   5   3      106.97      183.12      8.31 o 
  11   5   3       21.36       71.00      7.59 o 
  13   5   3      760.06      743.20     16.20 o 
  15   5   3      875.73      898.59     16.11 o 
  17   5   3      194.55      249.05     10.79 o 
  19   5   3       65.64       99.29      9.84 o 
  21   5   3      100.59       88.75     10.88 o 
  23   5   3       61.64       50.13     10.61 o 
  25   5   3        2.81       -6.30     12.29 o 
  27   5   3        3.98       21.95     13.61 o 
  29   5   3        9.52        5.57     23.03 o 
 -30   6   3       20.13       17.12     14.18 o 
 -28   6   3        0.83       14.25     13.67 o 
 -26   6   3      422.13      338.45     23.26 o 
 -24   6   3       27.52       29.13     13.43 o 
 -22   6   3      605.94      667.12     24.33 o 
 -20   6   3      172.33      196.20     13.36 o 
 -18   6   3      865.33      833.09     18.15 o 
 -16   6   3      150.34      134.97      9.20 o 
 -14   6   3       25.58       36.43      6.97 o 
 -12   6   3        3.69        3.26      5.09 o 
 -10   6   3        3.88       13.73      5.36 o 
  -8   6   3      185.74      186.17      7.20 o 
  -6   6   3       46.54       49.94      5.69 o 
  -4   6   3      859.47      888.08     13.08 o 
  -2   6   3     3349.44     3401.24     30.68 o 
   0   6   3      232.02      251.07      7.14 o 
   2   6   3      214.70      259.56      8.52 o 
   4   6   3       30.36       31.61      5.67 o 
   6   6   3      615.90      762.02     13.60 o 
   8   6   3        0.17        0.73      4.89 o 
  10   6   3     2860.52     2888.19     29.19 o 
  12   6   3      176.97      209.12      7.58 o 
  14   6   3       47.67      105.02     10.20 o 
  16   6   3      549.07      620.21     15.11 o 
  18   6   3       67.68       92.84      9.23 o 
  20   6   3       81.35       86.06     10.19 o 
  22   6   3       30.19       44.48     10.12 o 
  24   6   3        9.84        2.21     10.29 o 
  26   6   3       84.07       43.88     13.03 o 
  28   6   3       94.34      146.01     20.32 o 
 -29   7   3       57.29       56.16     15.09 o 
 -27   7   3      203.80      218.30     28.86 o 
 -25   7   3      127.73      103.78     24.44 o 
 -23   7   3       84.50       64.10     13.82 o 
 -21   7   3      263.24      190.72     16.97 o 
 -19   7   3      752.51      745.65     21.91 o 
 -17   7   3      508.38      557.58     15.70 o 
 -15   7   3        2.89       -2.86      6.38 o 
 -13   7   3      283.85      366.17     14.64 o 
 -11   7   3      617.59      592.52     12.71 o 
  -9   7   3       14.29        8.81      5.04 o 
  -7   7   3        0.22       30.23      5.77 o 
  -5   7   3      121.55      162.63      7.46 o 
  -3   7   3       41.30       85.20      5.90 o 
  -1   7   3      144.04       96.84      5.77 o 
   1   7   3     1690.90     1748.40     21.07 o 
   3   7   3       68.35       70.12      7.25 o 
   5   7   3       17.57       26.25      5.67 o 
   7   7   3      592.17      620.82     11.94 o 
   9   7   3       18.90       10.05      4.76 o 
  11   7   3      246.07      242.65      8.22 o 
  13   7   3      148.98      118.82      9.74 o 
  15   7   3      535.45      558.55     14.58 o 
  17   7   3       71.17       99.65     10.53 o 
  19   7   3       12.29        7.06      9.89 o 
  21   7   3        4.78        5.78     10.00 o 
  23   7   3       32.66        6.93     12.36 o 
  25   7   3      184.67      174.60     17.17 o 
  27   7   3        6.00       -8.25     12.51 o 
 -28   8   3        0.04       -0.44     16.74 o 
 -26   8   3        0.70        0.49     13.41 o 
 -24   8   3        7.99       10.89     13.65 o 
 -22   8   3      124.84      110.36     15.76 o 
 -20   8   3      841.88      821.82     26.99 o 
 -18   8   3       54.34       40.01     13.02 o 
 -16   8   3     1246.17     1195.24     24.64 o 
 -14   8   3     1340.40     1240.03     21.30 o 
 -12   8   3      503.65      591.35     16.84 o 
 -10   8   3       90.87       94.40      6.94 o 
  -8   8   3       53.58       39.18      5.94 o 
  -6   8   3      494.29      549.68     11.63 o 
  -4   8   3      597.07      557.36     11.68 o 
  -2   8   3     1398.25     1321.10     17.70 o 
   0   8   3       57.71       92.35      7.40 o 
   2   8   3       19.32       51.71      6.33 o 
   4   8   3      396.38      372.88     10.36 o 
   6   8   3      298.35      318.13      9.76 o 
   8   8   3      116.15      186.40      8.28 o 
  10   8   3      719.70      818.95     14.54 o 
  12   8   3      633.15      607.45     16.46 o 
  14   8   3      592.19      649.41     17.37 o 
  16   8   3        0.21       11.19      9.37 o 
  18   8   3       97.25       89.17     11.59 o 
  20   8   3       51.16       54.22     11.69 o 
  22   8   3        1.68      -17.24     11.49 o 
  24   8   3        6.84       18.76     13.44 o 
  26   8   3      124.73      116.91     16.64 o 
 -27   9   3        7.04       20.78     15.06 o 
 -25   9   3      118.97      128.80     16.91 o 
 -23   9   3       61.88       31.05     13.69 o 
 -21   9   3      157.82      205.96     15.76 o 
 -19   9   3      117.45      190.34     14.89 o 
 -17   9   3     1316.73     1388.91     27.78 o 
 -15   9   3     1003.20      942.07     22.57 o 
 -13   9   3        4.96       25.36      7.84 o 
 -11   9   3      115.68      126.36      9.96 o 
  -9   9   3      467.28      458.44     11.86 o 
  -7   9   3      200.42      217.94      8.78 o 
  -5   9   3      888.96      852.02     14.80 o 
  -3   9   3      224.02      206.06      8.40 o 
  -1   9   3     1157.75     1088.40     16.24 o 
   1   9   3       14.87       18.78      6.00 o 
   3   9   3      434.88      410.17     10.96 o 
   5   9   3       40.47       44.57      6.51 o 
   7   9   3        3.47       34.14      6.40 o 
   9   9   3        8.39       10.07      6.09 o 
  11   9   3       51.59       46.66      9.24 o 
  13   9   3        0.09       -9.03      8.75 o 
  15   9   3      106.40      161.79     12.96 o 
  17   9   3      202.19      196.04     17.87 o 
  19   9   3       16.47        7.88     10.85 o 
  21   9   3       59.47       49.02     13.01 o 
  23   9   3      112.37      120.43     16.96 o 
  25   9   3        1.18       -6.33     12.36 o 
 -26  10   3        7.87       -6.00     14.53 o 
 -24  10   3       33.42       56.44     15.76 o 
 -22  10   3       32.77       18.93     13.78 o 
 -20  10   3       59.89       35.65     12.32 o 
 -18  10   3      454.42      445.80     19.74 o 
 -16  10   3      514.08      423.90     18.76 o 
 -14  10   3       34.95       49.77      9.10 o 
 -12  10   3       29.22       62.82      9.75 o 
 -10  10   3      478.83      610.70     15.62 o 
  -8  10   3      475.38      552.37     14.59 o 
  -6  10   3      523.49      442.75     11.76 o 
  -4  10   3        6.95       23.43      6.57 o 
  -2  10   3      220.77      189.49     10.41 o 
   0  10   3      133.36      195.97      9.82 o 
   2  10   3      114.88      104.89      8.51 o 
   4  10   3       10.31       24.28      6.53 o 
   6  10   3      811.46      787.20     16.36 o 
   8  10   3        6.34       27.37      8.18 o 
  10  10   3        0.69       -4.01      8.35 o 
  12  10   3       75.20       71.32     10.51 o 
  14  10   3      104.15       85.81     11.53 o 
  16  10   3      394.16      382.56     21.77 o 
  18  10   3       46.27       84.28     11.85 o 
  20  10   3       16.30       23.61     13.10 o 
  22  10   3        2.25        0.08     12.58 o 
  24  10   3       88.89       72.40     16.24 o 
 -25  11   3        8.73       -2.45     13.81 o 
 -23  11   3       70.40       63.44     15.76 o 
 -21  11   3        0.28        6.06     11.69 o 
 -19  11   3      308.45      313.70     18.38 o 
 -17  11   3       14.33       16.46     10.45 o 
 -15  11   3       42.52       70.32     12.07 o 
 -13  11   3        3.39      -12.92      8.62 o 
 -11  11   3      182.83      208.31     13.46 o 
  -9  11   3     1445.34     1366.05     23.17 o 
  -7  11   3       99.22       92.31      9.58 o 
  -5  11   3      350.66      432.39     14.35 o 
  -3  11   3       42.25       80.99      8.95 o 
  -1  11   3     1240.33     1293.62     21.57 o 
   1  11   3     1936.82     1987.56     30.59 o 
   3  11   3     1000.19     1081.74     19.81 o 
   5  11   3     1051.44     1088.59     19.77 o 
   7  11   3      171.53      170.56     11.07 o 
   9  11   3       73.61       40.47      9.47 o 
  11  11   3        0.35       -7.07      9.28 o 
  13  11   3       83.29       91.60     16.87 o 
  15  11   3       12.78       33.76     11.22 o 
  17  11   3      108.99      117.30     12.79 o 
  19  11   3        0.56        4.63     12.17 o 
  21  11   3        2.40       -5.35     12.46 o 
  23  11   3       81.50       95.81     17.59 o 
 -22  12   3      173.45      199.47     22.95 o 
 -20  12   3        1.03       -5.76     11.73 o 
 -18  12   3       21.80       27.17     12.27 o 
 -16  12   3       23.72       20.12     10.12 o 
 -14  12   3        9.49        6.67     10.16 o 
 -12  12   3      225.62      190.38     13.88 o 
 -10  12   3      227.12      230.37     18.17 o 
  -8  12   3        1.71       -1.82      8.82 o 
  -6  12   3      824.92      887.80     20.39 o 
  -4  12   3     2534.17     2424.68     34.04 o 
  -2  12   3      151.56      155.46     13.58 o 
   0  12   3     2312.47     2381.09     37.66 o 
   2  12   3     1831.92     1665.26     25.53 o 
   4  12   3       37.73       24.28      8.94 o 
   6  12   3       27.93       16.76      8.80 o 
   8  12   3       33.83       15.96      8.97 o 
  10  12   3       63.24       89.16     11.57 o 
  12  12   3      278.56      269.82     16.63 o 
  14  12   3      373.18      363.86     16.94 o 
  16  12   3        0.06       -7.19     11.61 o 
  18  12   3       27.20        6.73     11.61 o 
  20  12   3       31.44       97.19     15.57 o 
  22  12   3       86.52      124.02     17.51 o 
 -21  13   3       13.27        7.57     12.98 o 
 -19  13   3        1.80      -17.76     11.84 o 
 -17  13   3       59.91       40.17     13.32 o 
 -15  13   3       19.14       18.08     12.32 o 
 -13  13   3       31.68       46.19     13.35 o 
 -11  13   3      577.17      600.80     23.17 o 
  -9  13   3        6.16      -17.62     11.75 o 
  -7  13   3      330.64      241.90     13.60 o 
  -5  13   3       56.18      102.37     11.22 o 
  -3  13   3      106.59       92.07     11.74 o 
  -1  13   3      448.57      418.56     15.50 o 
   1  13   3      167.59      182.09     12.22 o 
   3  13   3      261.38      247.16     14.20 o 
   5  13   3       51.57       76.52     10.69 o 
   7  13   3      313.61      371.08     15.45 o 
   9  13   3       25.50       37.92     10.66 o 
  11  13   3       38.14       27.67     10.89 o 
  13  13   3       52.71       57.24     11.85 o 
  15  13   3      201.10      252.08     16.08 o 
  17  13   3       47.01       47.56     13.33 o 
  19  13   3       38.42       73.08     17.46 o 
  21  13   3        9.18       29.90     14.69 o 
 -18  14   3       14.38       36.00     15.45 o 
 -16  14   3       85.06       59.10     14.02 o 
 -14  14   3       29.59       39.92     13.46 o 
 -12  14   3       11.53       20.08     12.53 o 
 -10  14   3        4.15        1.76     12.42 o 
  -8  14   3      644.96      533.03     22.27 o 
  -6  14   3       39.15       58.07     11.06 o 
  -4  14   3        9.32       27.44     10.06 o 
  -2  14   3      467.49      432.44     16.52 o 
   0  14   3        2.15       -2.17      8.56 o 
   2  14   3       22.74       10.05      9.65 o 
   4  14   3      322.95      306.51     15.86 o 
   6  14   3       56.92       47.30     10.65 o 
   8  14   3       10.17       10.37     10.70 o 
  10  14   3      181.15      167.90     13.78 o 
  12  14   3      205.46      184.34     13.38 o 
  14  14   3      139.66      156.48     13.84 o 
  16  14   3        0.37        0.96     11.65 o 
  18  14   3        3.11        1.23     13.54 o 
 -17  15   3       62.29       47.34     16.55 o 
 -15  15   3        0.50       -1.97     12.99 o 
 -13  15   3       23.36        4.54     12.62 o 
 -11  15   3       70.78       47.13     13.81 o 
  -9  15   3      108.98       92.63     14.66 o 
  -7  15   3       28.50       30.59     12.12 o 
  -5  15   3        0.01      -13.69      9.12 o 
  -3  15   3      115.70      119.91     12.17 o 
  -1  15   3       34.13       48.93     11.22 o 
   1  15   3       63.04       50.01     11.51 o 
   3  15   3       61.32       44.65     11.05 o 
   5  15   3       15.16        2.51      9.98 o 
   7  15   3       29.55       15.46     11.07 o 
   9  15   3        7.12       24.01     11.52 o 
  11  15   3       94.50      109.42     14.01 o 
  13  15   3        0.02       -4.27     10.86 o 
  15  15   3        4.00       12.32     12.73 o 
 -14  16   3        6.51       -0.29     13.39 o 
 -12  16   3       10.44       11.48     12.88 o 
 -10  16   3        0.15      -14.48     11.69 o 
  -8  16   3       90.89       95.40     15.22 o 
  -6  16   3       69.71       34.97     13.31 o 
  -4  16   3       81.94       90.67     13.41 o 
  -2  16   3       69.84       42.95     12.29 o 
   0  16   3       61.30       47.18     11.93 o 
   2  16   3        8.60       11.60     11.03 o 
   4  16   3       19.84       31.92     11.43 o 
   6  16   3        6.54       -4.62     11.04 o 
   8  16   3        2.10        5.49     10.96 o 
  10  16   3       14.79        2.39     11.47 o 
  12  16   3       22.96       24.99     12.08 o 
  -9  17   3       33.11       50.13     15.13 o 
  -7  17   3       31.74       57.71     14.63 o 
  -5  17   3       91.62      122.09     18.31 o 
  -3  17   3       37.83       41.64     13.32 o 
  -1  17   3        7.18       -5.66     11.63 o 
   1  17   3        0.83        8.19     11.13 o 
   3  17   3        4.12       -6.69     10.38 o 
   5  17   3       12.30       -3.56     13.12 o 
   7  17   3        2.44        1.33     11.60 o 
 -30   0   4      464.50      497.70     40.41 o 
 -28   0   4       31.47       35.60     18.63 o 
 -26   0   4       10.03       12.78     16.41 o 
 -24   0   4      240.03      175.16     25.90 o 
 -22   0   4      224.94      206.21     23.06 o 
 -20   0   4       70.82      115.80     22.71 o 
 -18   0   4      885.28      992.54     29.72 o 
 -16   0   4       26.21       36.89      8.94 o 
 -14   0   4     8539.51     8163.58     95.87 o 
 -12   0   4     2411.91     2665.99     36.50 o 
 -10   0   4     2073.78     1866.08     40.92 o 
  -8   0   4     2768.12     2841.73     35.81 o 
  -6   0   4      342.80      303.65     13.97 o 
  -4   0   4     1987.36     1865.27     34.89 o 
  -2   0   4     2838.90     2841.19     41.90 o 
   0   0   4     2966.97     3194.12     45.59 o 
   2   0   4     1224.74     1425.83     27.18 o 
   4   0   4     5654.97     5601.27     76.25 o 
   6   0   4     2492.59     2239.33     39.45 o 
   8   0   4    25415.23    21571.07    229.18 o 
  10   0   4     8834.61     8052.65     95.48 o 
  12   0   4      383.34      434.12     17.04 o 
  14   0   4      858.56      982.10     24.34 o 
  16   0   4       46.46       56.31     11.11 o 
  18   0   4       35.66       40.89     12.14 o 
  20   0   4        8.52       42.13     14.56 o 
  22   0   4      335.61      400.98     24.08 o 
  24   0   4        8.60       26.81     15.56 o 
  26   0   4      101.96       89.89     20.53 o 
  28   0   4      145.77      116.26     22.20 o 
  30   0   4       36.72       47.06     53.33 o 
 -31   1   4        0.55       -2.41     15.57 o 
 -29   1   4        0.15        9.38     25.25 o 
 -27   1   4       54.83       52.76     13.21 o 
 -25   1   4      441.93      384.35     18.48 o 
 -23   1   4     1531.54     1352.25     32.70 o 
 -21   1   4      559.85      634.63     23.90 o 
 -19   1   4      384.73      455.08     16.32 o 
 -17   1   4      363.85      374.41     13.14 o 
 -15   1   4      176.50      168.43     10.81 o 
 -13   1   4      415.93      438.77     10.72 o 
 -11   1   4     4466.74     4062.85     38.00 o 
  -9   1   4       73.52       91.98      6.41 o 
  -7   1   4        5.96       19.53      5.36 o 
  -5   1   4     1729.23     1977.70     25.75 o 
  -3   1   4     9666.67     9080.00     77.24 o 
  -1   1   4     1469.29     1535.95     22.25 o 
   1   1   4       52.37       48.18      6.94 o 
   3   1   4     1549.28     1347.71     19.41 o 
   5   1   4        3.34        1.15      6.44 o 
   7   1   4     4442.27     4196.30     46.47 o 
   9   1   4      493.90      565.09     13.08 o 
  11   1   4     1187.58     1158.03     18.02 o 
  13   1   4     1832.00     1802.86     23.47 o 
  15   1   4       29.34       25.08      7.17 o 
  17   1   4        4.44        1.00      7.12 o 
  19   1   4      363.49      331.80     12.90 o 
  21   1   4       29.88       25.54     10.09 o 
  23   1   4        2.38       -2.74     12.11 o 
  25   1   4      534.66      546.85     21.35 o 
  27   1   4       17.45        6.39     12.92 o 
  29   1   4       14.67       22.60     16.74 o 
 -30   2   4        3.07       -0.46     15.17 o 
 -28   2   4       11.97       37.09     15.89 o 
 -26   2   4      124.60      128.40     24.07 o 
 -24   2   4      254.36      193.79     38.73 o 
 -22   2   4       11.29        8.89     10.24 o 
 -20   2   4      217.86      206.77     18.36 o 
 -18   2   4        1.46        4.40      7.60 o 
 -16   2   4       26.58       18.77      9.60 o 
 -14   2   4      253.35      239.15     12.18 o 
 -12   2   4      252.98      295.64     14.09 o 
 -10   2   4     1588.04     1650.40     21.39 o 
  -8   2   4      102.74      115.42      7.49 o 
  -6   2   4     1462.92     1220.74     24.00 o 
  -4   2   4     4550.38     4537.32     38.51 o 
  -2   2   4      640.06      694.27     14.39 o 
   0   2   4      475.84      479.23     11.98 o 
   2   2   4     2673.78     2485.97     28.24 o 
   4   2   4        2.54       27.82      6.85 o 
   6   2   4     1568.97     1632.24     24.43 o 
   8   2   4      722.26      599.06     12.94 o 
  10   2   4      564.98      496.93     12.35 o 
  12   2   4      186.70      216.74      9.53 o 
  14   2   4       14.82       17.78      6.56 o 
  16   2   4      314.82      357.16     13.07 o 
  18   2   4        0.83        0.14      7.07 o 
  20   2   4        2.56      -12.60      8.40 o 
  22   2   4       36.44       32.63     10.68 o 
  24   2   4      209.46      167.82     17.03 o 
  26   2   4       15.31       -9.53     11.56 o 
  28   2   4      161.18      133.60     18.90 o 
 -31   3   4        4.26       -3.19     16.18 o 
 -29   3   4        9.73       11.00     14.96 o 
 -27   3   4      153.86      113.55     31.62 o 
 -25   3   4      317.42      303.77     18.24 o 
 -23   3   4      216.88      204.89     15.65 o 
 -21   3   4      490.05      543.74     18.49 o 
 -19   3   4      641.07      624.44     16.32 o 
 -17   3   4      816.86      851.59     18.67 o 
 -15   3   4     1212.41     1180.73     22.64 o 
 -13   3   4      155.93      188.85      7.91 o 
 -11   3   4       21.17       -3.83      5.43 o 
  -9   3   4      967.02      981.22     16.07 o 
  -7   3   4    10984.39    10798.81     86.24 o 
  -5   3   4     3338.65     3434.87     33.62 o 
  -3   3   4       20.93       25.62      6.22 o 
  -1   3   4      154.10      212.95      9.68 o 
   1   3   4      405.77      334.15     11.58 o 
   3   3   4     2141.75     1840.84     22.12 o 
   5   3   4     1139.62     1231.86     17.67 o 
   7   3   4        0.03       29.05      6.43 o 
   9   3   4     1312.45     1268.06     18.26 o 
  11   3   4      273.37      202.23      8.68 o 
  13   3   4       32.12       18.40      6.02 o 
  15   3   4       93.18      120.37      9.08 o 
  17   3   4       34.50       43.04      8.26 o 
  19   3   4       49.23       26.59      8.32 o 
  21   3   4       21.99       18.88      9.94 o 
  23   3   4       36.20       24.27     10.89 o 
  25   3   4      121.03      144.69     13.72 o 
  27   3   4       60.56       53.29     13.67 o 
  29   3   4       35.44       50.39     16.42 o 
 -30   4   4      140.99      128.84     20.57 o 
 -28   4   4       53.51       86.91     25.55 o 
 -26   4   4       17.93       16.60     15.54 o 
 -24   4   4     2479.18     2313.17     49.97 o 
 -22   4   4     1364.61     1290.60     29.26 o 
 -20   4   4      443.59      457.27     17.13 o 
 -18   4   4     2624.99     2508.46     30.51 o 
 -16   4   4      631.10      650.32     15.63 o 
 -14   4   4       69.61       73.31      9.50 o 
 -12   4   4       54.48       43.58      9.03 o 
 -10   4   4        7.29        4.03      5.94 o 
  -8   4   4      183.16      186.34      8.96 o 
  -6   4   4      176.92      187.42      8.73 o 
  -4   4   4     1654.56     1810.57     23.18 o 
  -2   4   4       22.23       33.22      6.63 o 
   0   4   4      476.40      536.68     11.77 o 
   2   4   4     4433.94     4748.80     39.96 o 
   4   4   4      795.30      833.76     13.82 o 
   6   4   4     1914.66     1833.14     26.91 o 
   8   4   4      707.32      666.29     12.82 o 
  10   4   4     1981.50     1924.25     24.82 o 
  12   4   4      925.49      777.16     14.99 o 
  14   4   4       22.34       13.32      7.04 o 
  16   4   4       18.44       19.81      7.46 o 
  18   4   4       17.00        9.10      7.91 o 
  20   4   4       40.71       64.01     10.38 o 
  22   4   4       35.99       41.52     10.91 o 
  24   4   4       12.86        5.15     10.73 o 
  26   4   4       43.48       52.04     13.67 o 
  28   4   4        8.48       47.01     23.99 o 
 -29   5   4        1.82       11.85     14.77 o 
 -27   5   4       60.01       45.62     18.18 o 
 -25   5   4      439.80      416.65     24.66 o 
 -23   5   4        5.89        4.03     14.01 o 
 -21   5   4       72.35       66.80     11.69 o 
 -19   5   4       84.17      121.89     11.06 o 
 -17   5   4      138.66      167.20     10.85 o 
 -15   5   4        3.86       11.12      7.16 o 
 -13   5   4       50.88       27.29      6.74 o 
 -11   5   4      383.80      430.99     12.87 o 
  -9   5   4     2251.92     2322.81     31.89 o 
  -7   5   4     1498.03     1483.61     19.62 o 
  -5   5   4     1144.30     1152.08     20.30 o 
  -3   5   4     7531.57     7374.92     65.63 o 
  -1   5   4        2.04       36.04      7.39 o 
   1   5   4     4979.22     4993.07     45.54 o 
   3   5   4      355.46      323.06      9.79 o 
   5   5   4     3185.20     2912.57     28.60 o 
   7   5   4     1016.17     1006.85     15.24 o 
   9   5   4     1579.14     1625.15     21.03 o 
  11   5   4      866.77      835.10     14.52 o 
  13   5   4       32.56       44.74      7.82 o 
  15   5   4        0.14      -10.78      7.18 o 
  17   5   4      737.63      736.92     17.65 o 
  19   5   4       86.78       92.27      9.89 o 
  21   5   4       93.73       72.30     10.61 o 
  23   5   4      280.43      378.61     17.51 o 
  25   5   4      103.35      110.47     15.44 o 
  27   5   4       51.33       75.66     15.72 o 
 -28   6   4        1.62       -8.81     15.15 o 
 -26   6   4       12.85       18.75     15.98 o 
 -24   6   4       13.01       40.95     14.34 o 
 -22   6   4      242.55      263.97     18.30 o 
 -20   6   4       82.92       80.92     10.90 o 
 -18   6   4       61.05       52.50      9.37 o 
 -16   6   4        7.96       13.97      8.02 o 
 -14   6   4       10.85       16.60      6.79 o 
 -12   6   4      237.03      233.41     10.94 o 
 -10   6   4      823.70      856.78     15.03 o 
  -8   6   4       70.62      112.16      7.40 o 
  -6   6   4      719.14      680.16     13.65 o 
  -4   6   4     2446.28     2624.49     28.50 o 
  -2   6   4      516.05      609.00     12.82 o 
   0   6   4      995.28     1071.20     24.41 o 
   2   6   4       54.21       55.39      7.74 o 
   4   6   4       18.00       26.50      6.09 o 
   6   6   4       89.46       85.29      6.34 o 
   8   6   4        8.52       19.46      5.56 o 
  10   6   4      327.88      346.46     10.01 o 
  12   6   4       46.70       98.91      7.35 o 
  14   6   4      673.91      763.04     21.16 o 
  16   6   4       57.64       26.39      9.46 o 
  18   6   4        3.52       11.49      8.48 o 
  20   6   4      196.66      156.79     13.10 o 
  22   6   4       37.48       47.84     12.31 o 
  24   6   4        2.20       -3.22     12.79 o 
  26   6   4        1.69      -12.19     23.32 o 
  28   6   4       22.37       24.56     18.09 o 
 -27   7   4        9.63       12.93     16.81 o 
 -25   7   4       77.84      120.28     16.73 o 
 -23   7   4      215.88      182.43     17.89 o 
 -21   7   4        2.34        4.08     12.82 o 
 -19   7   4       57.72       39.04     11.22 o 
 -17   7   4     1066.21     1071.78     22.10 o 
 -15   7   4       20.36       18.85      8.04 o 
 -13   7   4      265.54      182.22      9.95 o 
 -11   7   4       18.65       11.05      6.55 o 
  -9   7   4       97.92      118.34      7.61 o 
  -7   7   4      432.00      511.16     11.87 o 
  -5   7   4       19.09       26.86      5.74 o 
  -3   7   4      244.80      299.36      9.07 o 
  -1   7   4      916.47      857.14     13.72 o 
   1   7   4      332.65      303.65     10.01 o 
   3   7   4       43.86       55.47      6.76 o 
   5   7   4      651.48      572.63     12.81 o 
   7   7   4      718.33      696.00     13.87 o 
   9   7   4      138.48      128.70      8.42 o 
  11   7   4        7.47        5.23      6.70 o 
  13   7   4      676.21      684.05     19.54 o 
  15   7   4       34.17       40.41      9.51 o 
  17   7   4        3.49        4.13      9.08 o 
  19   7   4       46.93       46.10     10.47 o 
  21   7   4       35.60       59.48     13.58 o 
  23   7   4       24.06       43.35     14.27 o 
  25   7   4        1.34       -7.95     13.40 o 
  27   7   4        9.27        6.44     15.05 o 
 -26   8   4       61.69       87.84     17.08 o 
 -24   8   4        5.08       37.45     14.30 o 
 -22   8   4      107.32      128.13     28.43 o 
 -20   8   4      745.89      696.66     22.95 o 
 -18   8   4      613.68      441.97     17.51 o 
 -16   8   4       64.81       78.80     10.01 o 
 -14   8   4     2569.76     2395.14     41.03 o 
 -12   8   4     1552.89     1488.32     26.29 o 
 -10   8   4       75.70       81.60      7.51 o 
  -8   8   4        7.79       21.15      6.06 o 
  -6   8   4        7.07        9.59      5.67 o 
  -4   8   4       11.69       23.20      5.73 o 
  -2   8   4      527.69      615.27     12.10 o 
   0   8   4       31.74       24.23      6.30 o 
   2   8   4      260.69      238.88      9.60 o 
   4   8   4     1921.94     1908.71     23.26 o 
   6   8   4      160.36      207.85      9.20 o 
   8   8   4     1043.10     1080.51     17.34 o 
  10   8   4      214.67      263.43     10.53 o 
  12   8   4        0.35       10.19      8.44 o 
  14   8   4        0.62       15.81      9.08 o 
  16   8   4        0.75      -12.08      9.04 o 
  18   8   4      120.42      100.41     12.85 o 
  20   8   4       10.65       24.78     12.28 o 
  22   8   4        2.26       10.59     13.15 o 
  24   8   4        5.53      -18.08     12.05 o 
  26   8   4       16.13      -11.03     13.72 o 
 -25   9   4        1.73      -18.86     13.58 o 
 -23   9   4        4.45        5.17     13.55 o 
 -21   9   4      401.18      391.69     19.80 o 
 -19   9   4      427.40      448.28     19.92 o 
 -17   9   4       16.52       19.77     10.37 o 
 -15   9   4     1113.64     1045.25     22.99 o 
 -13   9   4     2256.80     2172.06     33.13 o 
 -11   9   4      146.81      156.11     10.42 o 
  -9   9   4      548.45      464.59     16.13 o 
  -7   9   4      687.62      739.48     14.90 o 
  -5   9   4     1418.14     1429.01     20.44 o 
  -3   9   4     1115.50     1169.73     20.00 o 
  -1   9   4      620.38      605.81     13.20 o 
   1   9   4      160.59      201.62      9.40 o 
   3   9   4      623.46      645.81     13.80 o 
   5   9   4       43.17       58.99      7.05 o 
   7   9   4      472.35      509.08     12.27 o 
   9   9   4      271.12      266.38     10.86 o 
  11   9   4       92.29      123.09     11.41 o 
  13   9   4      118.12      122.57     11.66 o 
  15   9   4       99.13       60.04     10.82 o 
  17   9   4       53.14       15.85     10.76 o 
  19   9   4       21.35       17.36     12.37 o 
  21   9   4       69.07       51.86     14.04 o 
  23   9   4       30.23       16.01     14.14 o 
  25   9   4      134.99      122.67     17.99 o 
 -24  10   4       49.72      113.14     18.26 o 
 -22  10   4        4.53        4.50     13.36 o 
 -20  10   4       22.87        5.83     11.86 o 
 -18  10   4        0.28        4.69     11.69 o 
 -16  10   4       71.00      111.25     12.57 o 
 -14  10   4      368.27      443.09     22.83 o 
 -12  10   4      709.79      688.68     19.46 o 
 -10  10   4     3802.60     3747.35     47.13 o 
  -8  10   4       48.13       49.89      8.94 o 
  -6  10   4        1.35        7.03      7.20 o 
  -4  10   4        5.68       12.09      7.40 o 
  -2  10   4      137.44      218.87     10.95 o 
   0  10   4      144.11      169.21      9.64 o 
   2  10   4       67.97       73.66      8.16 o 
   4  10   4        0.99        1.36      7.08 o 
   6  10   4       74.14       85.19      8.77 o 
   8  10   4       14.97        9.62      8.07 o 
  10  10   4       64.44       62.58      9.90 o 
  12  10   4       23.59       10.77      9.53 o 
  14  10   4      142.57      120.17     12.34 o 
  16  10   4      144.25      220.89     17.11 o 
  18  10   4      313.07      309.17     18.75 o 
  20  10   4       41.11        3.29     12.38 o 
  22  10   4        0.37       -6.51     17.51 o 
  24  10   4       13.96        0.56     20.79 o 
 -23  11   4        3.38        4.53     14.34 o 
 -21  11   4        0.40        4.24     12.49 o 
 -19  11   4      151.40      136.24     15.48 o 
 -17  11   4      301.52      221.52     15.51 o 
 -15  11   4        0.03        1.24      9.10 o 
 -13  11   4      245.23      217.78     16.85 o 
 -11  11   4        5.02        6.35     10.72 o 
  -9  11   4      257.12      275.53     16.05 o 
  -7  11   4     1170.45     1135.66     25.13 o 
  -5  11   4      121.96      157.31     11.49 o 
  -3  11   4      612.55      650.22     16.73 o 
  -1  11   4      125.09      165.12     11.00 o 
   1  11   4       58.03       76.87      9.51 o 
   3  11   4     1352.63     1324.98     22.93 o 
   5  11   4       52.32       59.99      9.11 o 
   7  11   4     1191.41     1128.50     22.24 o 
   9  11   4      737.48      715.08     21.21 o 
  11  11   4      179.08      210.74     13.47 o 
  13  11   4        0.27       -1.38     10.15 o 
  15  11   4      102.39       92.34     12.44 o 
  17  11   4       28.14       24.03     13.19 o 
  19  11   4        0.91        2.87     12.43 o 
  21  11   4       13.34        9.46     16.25 o 
 -22  12   4       67.29       86.41     17.36 o 
 -20  12   4      217.24      209.07     18.19 o 
 -18  12   4      180.99      223.40     20.06 o 
 -16  12   4      345.88      342.30     22.98 o 
 -14  12   4       29.84       22.90     13.08 o 
 -12  12   4      129.80      149.98     15.44 o 
 -10  12   4      161.10      213.68     21.49 o 
  -8  12   4      297.97      259.06     15.62 o 
  -6  12   4        7.68        4.97     10.77 o 
  -4  12   4      510.02      526.46     17.06 o 
  -2  12   4       69.17       84.02     10.53 o 
   0  12   4      562.38      499.74     15.65 o 
   2  12   4      230.35      225.33     12.19 o 
   4  12   4      242.48      270.32     14.09 o 
   6  12   4       31.69       47.84     11.30 o 
   8  12   4      580.16      597.88     18.86 o 
  10  12   4        0.96      -13.73      9.21 o 
  12  12   4      298.99      286.98     15.22 o 
  14  12   4      121.09      100.90     12.81 o 
  16  12   4        1.96       18.38     11.35 o 
  18  12   4       37.72       12.71     10.72 o 
  20  12   4       13.49       16.51     13.92 o 
 -19  13   4       26.21       41.46     17.30 o 
 -17  13   4       13.97       13.26     11.67 o 
 -15  13   4       28.12       51.17     14.13 o 
 -13  13   4       68.02       84.42     14.61 o 
 -11  13   4       14.39       19.32     12.62 o 
  -9  13   4       58.87       76.60     14.24 o 
  -7  13   4       12.97       28.21     10.52 o 
  -5  13   4       68.79       83.71     11.27 o 
  -3  13   4     1445.55     1329.03     26.33 o 
  -1  13   4      813.35      720.94     20.04 o 
   1  13   4       65.68      100.22     11.76 o 
   3  13   4      915.98      830.01     22.77 o 
   5  13   4       40.87       34.79     10.36 o 
   7  13   4       35.09       54.57     10.99 o 
   9  13   4        8.73      -13.84      9.23 o 
  11  13   4      126.47      185.95     13.92 o 
  13  13   4      197.71      145.82     13.27 o 
  15  13   4       15.96        9.99     11.29 o 
  17  13   4        1.42       23.97     11.95 o 
  19  13   4      219.18      219.94     19.94 o 
 -18  14   4        8.54        8.40     15.40 o 
 -16  14   4        1.85      -16.11     12.48 o 
 -14  14   4       58.10       47.36     14.74 o 
 -12  14   4      105.74       87.55     15.80 o 
 -10  14   4      145.24      167.47     17.30 o 
  -8  14   4       44.15       32.52     12.97 o 
  -6  14   4       84.40      128.87     12.58 o 
  -4  14   4       83.05       88.07     11.93 o 
  -2  14   4        2.90       -7.27      9.38 o 
   0  14   4       36.82       82.54     12.18 o 
   2  14   4      114.26      120.81     13.11 o 
   4  14   4       59.47       93.80     12.86 o 
   6  14   4      268.62      337.84     17.24 o 
   8  14   4       26.67       24.32     11.30 o 
  10  14   4       28.46       34.75     11.01 o 
  12  14   4       27.48       30.97     11.18 o 
  14  14   4        7.27       12.49     11.09 o 
  16  14   4        0.18       -5.64     11.58 o 
 -15  15   4       31.90       61.26     16.05 o 
 -13  15   4        0.59       -8.36     13.16 o 
 -11  15   4       23.62       -1.05     12.56 o 
  -9  15   4        2.22       -8.35     12.20 o 
  -7  15   4       36.22       49.13     12.89 o 
  -5  15   4       20.62       13.07     15.70 o 
  -3  15   4        0.67        7.98     10.23 o 
  -1  15   4      143.02      109.04     13.54 o 
   1  15   4      109.76       88.60     13.22 o 
   3  15   4      179.63      223.21     15.76 o 
   5  15   4       62.98       53.35     12.15 o 
   7  15   4       16.35       18.81     12.15 o 
   9  15   4        5.26        6.91     11.02 o 
  11  15   4        4.86        2.81     11.04 o 
  13  15   4       81.12       74.52     13.82 o 
 -10  16   4        1.41       -7.57     13.46 o 
  -8  16   4        7.38        8.24     13.33 o 
  -6  16   4       52.57       53.31     14.02 o 
  -4  16   4       93.95      108.67     14.57 o 
  -2  16   4       32.08       51.78     12.52 o 
   0  16   4       14.22        6.66     13.52 o 
   2  16   4       93.80       96.83     14.33 o 
   4  16   4       12.86       14.71     12.05 o 
   6  16   4        1.06       -2.36     11.98 o 
   8  16   4        1.32        1.07     11.58 o 
  10  16   4       11.04       12.28     11.51 o 
  -3  17   4       95.47       98.05     15.18 o 
  -1  17   4      136.52      157.82     16.75 o 
   1  17   4       37.64       79.05     14.21 o 
 -29   1   5       38.84       27.56     16.67 o 
 -27   1   5      106.47      147.91     15.49 o 
 -25   1   5      145.40      123.15     14.42 o 
 -23   1   5       27.01       11.27     13.16 o 
 -21   1   5      136.01      142.39     22.63 o 
 -19   1   5      875.02      882.65     22.77 o 
 -17   1   5       67.25       61.50      9.07 o 
 -15   1   5       33.46       45.56      7.57 o 
 -13   1   5      181.98      167.81     14.78 o 
 -11   1   5     3803.16     3437.52     32.99 o 
  -9   1   5       11.05       13.00      5.81 o 
  -7   1   5     2688.48     2873.53     29.90 o 
  -5   1   5        2.79        5.34      8.34 o 
  -3   1   5      661.34      785.11     16.85 o 
  -1   1   5      275.36      317.12     11.27 o 
   1   1   5     1021.14      945.35     17.73 o 
   3   1   5      252.82      273.06     12.97 o 
   5   1   5     5556.80     5222.50     51.11 o 
   7   1   5     4137.28     3703.67     39.39 o 
   9   1   5     1040.62     1018.34     20.88 o 
  11   1   5      331.43      392.86     12.23 o 
  13   1   5     1027.80      952.53     19.29 o 
  15   1   5      408.40      480.42     14.19 o 
  17   1   5        0.00       -0.07      9.20 o 
  19   1   5        5.87      -12.52      8.35 o 
  21   1   5       34.12        5.63      9.30 o 
  23   1   5       77.80       30.18     12.19 o 
  25   1   5        0.00        1.81     10.72 o 
  27   1   5        1.70       -7.74     11.46 o 
 -30   2   5       10.03        6.39     16.61 o 
 -28   2   5       74.45       45.81     15.20 o 
 -26   2   5      106.81      123.61     16.11 o 
 -24   2   5      191.60      176.96     16.71 o 
 -22   2   5     1849.08     1711.40     36.35 o 
 -20   2   5       44.01       21.15     15.56 o 
 -18   2   5     2889.11     2707.04     33.83 o 
 -16   2   5       53.45       65.28      8.76 o 
 -14   2   5     3724.70     3569.04     38.36 o 
 -12   2   5     1812.11     1522.62     20.46 o 
 -10   2   5      454.21      484.65     11.36 o 
  -8   2   5      132.34      203.46      8.75 o 
  -6   2   5     2377.92     2212.38     26.54 o 
  -4   2   5       10.78        1.61      6.54 o 
  -2   2   5    15652.68    16122.42    131.30 o 
   0   2   5      514.80      671.07     15.51 o 
   2   2   5       44.61       53.90      8.19 o 
   4   2   5      637.56      690.17     15.66 o 
   6   2   5     1688.82     1448.41     20.96 o 
   8   2   5      343.32      474.39     13.39 o 
  10   2   5       23.51       28.80      7.33 o 
  12   2   5        0.60       16.72      7.73 o 
  14   2   5     1168.83     1071.24     19.41 o 
  16   2   5      100.75      100.49     10.06 o 
  18   2   5        3.32        6.50      8.36 o 
  20   2   5       19.44       14.19      9.47 o 
  22   2   5      430.43      346.17     16.24 o 
  24   2   5        0.90        5.40      9.91 o 
  26   2   5       76.17       70.62     12.65 o 
  28   2   5        2.63       -7.61     11.99 o 
 -29   3   5       29.65       22.27     25.21 o 
 -27   3   5        0.63       -8.22     16.03 o 
 -25   3   5       25.61       16.82     12.21 o 
 -23   3   5       11.82       -9.94     16.89 o 
 -21   3   5        0.96       33.67     11.62 o 
 -19   3   5      201.93      188.90     16.47 o 
 -17   3   5      847.04      734.70     18.34 o 
 -15   3   5     2395.93     2142.25     30.03 o 
 -13   3   5     1640.57     1563.61     23.67 o 
 -11   3   5      132.11      132.52      7.70 o 
  -9   3   5      439.50      438.36     11.47 o 
  -7   3   5      183.94      320.00     11.89 o 
  -5   3   5       50.39       72.71      7.72 o 
  -3   3   5      319.47      326.87     10.99 o 
  -1   3   5       27.90       51.36      8.81 o 
   1   3   5       10.38       23.78      8.26 o 
   3   3   5      114.32      167.91      9.14 o 
   5   3   5     2205.38     2156.51     29.07 o 
   7   3   5      641.86      664.25     14.63 o 
   9   3   5      384.50      354.04     10.96 o 
  11   3   5      965.35      906.74     17.06 o 
  13   3   5      371.67      287.85     13.30 o 
  15   3   5      308.84      309.74     12.36 o 
  17   3   5       62.98       75.12     10.19 o 
  19   3   5        0.55       -8.34      8.22 o 
  21   3   5        0.01        0.75      9.88 o 
  23   3   5       16.53        7.44     10.45 o 
  25   3   5       17.80        8.37     10.77 o 
  27   3   5       23.85       41.90     13.46 o 
 -28   4   5        9.16        4.18     15.99 o 
 -26   4   5        3.09        4.94     14.82 o 
 -24   4   5        1.44       -1.50     12.22 o 
 -22   4   5      361.40      430.26     19.02 o 
 -20   4   5      104.99      169.02     13.97 o 
 -18   4   5     2051.34     2009.46     31.51 o 
 -16   4   5       60.83       51.82      9.93 o 
 -14   4   5      638.58      641.60     15.89 o 
 -12   4   5      978.79      998.68     18.56 o 
 -10   4   5      734.77      805.33     17.14 o 
  -8   4   5     2683.00     2423.97     27.93 o 
  -6   4   5      124.39      154.52      9.83 o 
  -4   4   5      930.33      962.75     16.90 o 
  -2   4   5      585.81      589.75     13.32 o 
   0   4   5     1085.53     1021.12     18.10 o 
   2   4   5     1042.84     1048.41     16.88 o 
   4   4   5     1980.22     1855.53     23.87 o 
   6   4   5      199.63      165.32      9.29 o 
   8   4   5      341.37      266.31     10.14 o 
  10   4   5      625.59      604.48     13.17 o 
  12   4   5      164.09      183.12      9.71 o 
  14   4   5      298.35      333.40     12.34 o 
  16   4   5       91.61      114.92     12.51 o 
  18   4   5        0.41      -12.07      8.20 o 
  20   4   5       26.87       71.92     10.82 o 
  22   4   5        0.09        7.26     10.20 o 
  24   4   5        9.63        4.95     11.25 o 
  26   4   5       18.00       38.02     13.00 o 
 -27   5   5        0.02        4.60     15.31 o 
 -25   5   5      190.94      165.04     19.25 o 
 -23   5   5      184.09      230.22     19.87 o 
 -21   5   5      120.79      142.47     14.40 o 
 -19   5   5     2291.52     2098.21     41.24 o 
 -17   5   5       74.70       74.21     10.68 o 
 -15   5   5       50.89       33.16      9.97 o 
 -13   5   5      116.13      103.84     10.46 o 
 -11   5   5       89.21      100.02      8.79 o 
  -9   5   5      195.13      198.86     10.05 o 
  -7   5   5       36.95       41.63      7.05 o 
  -5   5   5      129.05      109.67      7.70 o 
  -3   5   5      595.73      615.10     14.29 o 
  -1   5   5        3.43       16.63      6.85 o 
   1   5   5       37.32       36.95      7.05 o 
   3   5   5      733.59      805.20     15.96 o 
   5   5   5     1593.57     1575.02     21.06 o 
   7   5   5      475.83      547.75     12.39 o 
   9   5   5       58.06       72.33      7.62 o 
  11   5   5       31.72       37.55      7.10 o 
  13   5   5        1.85       26.55      7.63 o 
  15   5   5      139.55      132.83     10.61 o 
  17   5   5       23.63       20.37      9.39 o 
  19   5   5        2.32       -4.32      9.46 o 
  21   5   5      239.02      266.83     15.86 o 
  23   5   5        2.93        7.24     11.59 o 
  25   5   5        5.90       14.69     12.70 o 
  27   5   5       48.94       80.88     17.11 o 
 -28   6   5        0.58       24.30     17.90 o 
 -26   6   5        0.03       -8.76     15.56 o 
 -24   6   5       30.78       46.74     16.26 o 
 -22   6   5      166.34      129.46     16.36 o 
 -20   6   5       29.02       39.67     11.22 o 
 -18   6   5      727.20      684.96     22.19 o 
 -16   6   5      439.39      462.93     16.48 o 
 -14   6   5      698.62      657.91     18.77 o 
 -12   6   5       43.99       22.14      8.15 o 
 -10   6   5      399.32      366.60     12.64 o 
  -8   6   5      197.06      157.95      9.17 o 
  -6   6   5      152.88      158.62      9.27 o 
  -4   6   5      843.04      963.28     17.63 o 
  -2   6   5        9.15       17.34      6.32 o 
   0   6   5        0.71       19.50      6.55 o 
   2   6   5        2.01       16.89      6.68 o 
   4   6   5     1441.75     1374.88     21.54 o 
   6   6   5      139.33      164.31      8.97 o 
   8   6   5       13.28       -3.61      6.53 o 
  10   6   5        0.33       -2.56      6.80 o 
  12   6   5        0.26       -1.30      7.02 o 
  14   6   5      770.20      668.06     17.47 o 
  16   6   5      328.32      219.22     13.47 o 
  18   6   5        6.59        5.11      9.20 o 
  20   6   5        7.30       17.59     11.02 o 
  22   6   5       43.11       62.95     13.07 o 
  24   6   5       24.41        1.19     13.20 o 
  26   6   5       26.08       18.20     16.53 o 
 -27   7   5        4.58       -3.03     16.06 o 
 -25   7   5      131.15      165.17     21.22 o 
 -23   7   5       25.52       37.14     14.32 o 
 -21   7   5       62.52       60.66     19.94 o 
 -19   7   5       44.73       60.14     11.72 o 
 -17   7   5        0.25       -0.38      8.71 o 
 -15   7   5     1115.77     1123.16     21.05 o 
 -13   7   5        1.88        1.83      8.10 o 
 -11   7   5       65.16       47.22      8.61 o 
  -9   7   5      440.30      538.97     13.72 o 
  -7   7   5      290.64      299.52     10.16 o 
  -5   7   5        0.03       13.72      6.26 o 
  -3   7   5       43.61       30.68      6.90 o 
  -1   7   5      850.77      885.48     17.76 o 
   1   7   5        0.70       12.03      6.38 o 
   3   7   5       52.07       52.22      9.71 o 
   5   7   5      162.61      163.02      9.54 o 
   7   7   5      531.23      585.43     16.14 o 
   9   7   5       81.01       45.51      8.34 o 
  11   7   5      194.58      187.33     10.23 o 
  13   7   5        0.46       -2.41      8.50 o 
  15   7   5      239.05      241.75     13.70 o 
  17   7   5       23.08       18.98      9.76 o 
  19   7   5      170.99      140.85     12.23 o 
  21   7   5       65.01      101.94     14.25 o 
  23   7   5       15.91       21.54     13.73 o 
  25   7   5        5.28        7.09     17.95 o 
 -26   8   5       88.82      130.24     28.23 o 
 -24   8   5       64.99       41.89     15.58 o 
 -22   8   5        2.06        6.04     13.85 o 
 -20   8   5      162.36      137.35     21.00 o 
 -18   8   5     1054.70      981.06     24.99 o 
 -16   8   5      112.11       73.16     10.65 o 
 -14   8   5      377.41      403.08     15.75 o 
 -12   8   5      469.07      428.17     14.02 o 
 -10   8   5     1064.39     1036.00     20.68 o 
  -8   8   5       99.45      102.32      8.53 o 
  -6   8   5      371.96      415.44     12.21 o 
  -4   8   5       80.51      104.35      8.70 o 
  -2   8   5      423.13      418.18     12.66 o 
   0   8   5        1.10        1.09      6.71 o 
   2   8   5      512.35      497.45     13.13 o 
   4   8   5     1982.21     1974.85     25.28 o 
   6   8   5      209.65      243.85     10.64 o 
   8   8   5        1.80        4.23      7.65 o 
  10   8   5      260.45      297.01     13.01 o 
  12   8   5       17.42        7.47      9.40 o 
  14   8   5       13.51       16.73     10.05 o 
  16   8   5      160.49      163.96     14.30 o 
  18   8   5      205.79      239.22     19.27 o 
  20   8   5       24.08       -5.69     11.03 o 
  22   8   5        0.36       15.53     14.09 o 
  24   8   5        3.39       17.03     17.00 o 
 -25   9   5       22.04       23.94     16.08 o 
 -23   9   5      222.57      264.56     21.16 o 
 -21   9   5      115.30       75.36     14.04 o 
 -19   9   5      914.58      903.90     27.12 o 
 -17   9   5      588.47      658.45     21.64 o 
 -15   9   5      113.17      120.90     13.02 o 
 -13   9   5      702.11      832.69     19.90 o 
 -11   9   5      963.77      956.77     20.87 o 
  -9   9   5      666.88      681.38     16.82 o 
  -7   9   5      724.25      759.02     16.89 o 
  -5   9   5      638.18      750.08     16.57 o 
  -3   9   5       15.82       45.49      8.78 o 
  -1   9   5        2.41       -4.83      7.05 o 
   1   9   5      972.30      931.28     18.75 o 
   3   9   5      137.25      103.71     11.60 o 
   5   9   5      458.86      430.38     13.19 o 
   7   9   5        0.16       -3.87      7.50 o 
   9   9   5      231.19      263.62     13.41 o 
  11   9   5      231.10      213.42     14.83 o 
  13   9   5       11.36        4.73     10.31 o 
  15   9   5       28.15       27.14     10.60 o 
  17   9   5       26.21       19.98      9.69 o 
  19   9   5       36.53       19.25     12.60 o 
  21   9   5       22.85       11.44     13.11 o 
  23   9   5       21.60       10.56     15.35 o 
 -24  10   5        4.24      -18.52     15.01 o 
 -22  10   5       37.53       49.31     16.00 o 
 -20  10   5        0.51        7.14     12.49 o 
 -18  10   5       90.70       87.32     13.86 o 
 -16  10   5      160.17      156.21     16.33 o 
 -14  10   5      891.19      829.39     22.23 o 
 -12  10   5       50.60       11.70     11.27 o 
 -10  10   5        5.03       14.19     10.86 o 
  -8  10   5        4.36       -1.48     10.16 o 
  -6  10   5      449.31      497.59     17.68 o 
  -4  10   5      959.78      934.17     19.99 o 
  -2  10   5      412.87      392.77     12.58 o 
   0  10   5      404.00      474.37     13.62 o 
   2  10   5       44.43       51.28      8.22 o 
   4  10   5      331.86      371.59     12.51 o 
   6  10   5       43.73       35.89      8.38 o 
   8  10   5      110.15      187.72     12.05 o 
  10  10   5       98.96       82.18     11.81 o 
  12  10   5        0.07       -7.35     10.35 o 
  14  10   5       55.26       46.28     13.26 o 
  16  10   5       69.53       75.00     13.21 o 
  18  10   5      181.35      180.96     17.02 o 
  20  10   5       44.21       27.75     13.43 o 
  22  10   5        1.36       -1.57     17.28 o 
 -21  11   5        9.02      -16.56     12.72 o 
 -19  11   5      136.02      151.73     18.99 o 
 -17  11   5        1.25       13.62     12.46 o 
 -15  11   5      483.86      640.04     24.57 o 
 -13  11   5      161.07      135.29     15.61 o 
 -11  11   5      145.59      196.13     15.81 o 
  -9  11   5        0.80        9.31     11.81 o 
  -7  11   5      131.96      186.02     12.65 o 
  -5  11   5      517.86      507.97     16.11 o 
  -3  11   5      228.56      231.26     12.65 o 
  -1  11   5      162.97      209.69     12.08 o 
   1  11   5        0.47       16.68      8.40 o 
   3  11   5      587.72      683.12     22.11 o 
   5  11   5      627.19      601.91     18.85 o 
   7  11   5       17.87       19.95      9.86 o 
   9  11   5      408.69      415.41     17.89 o 
  11  11   5       22.68       15.10     11.42 o 
  13  11   5      125.68      124.55     14.53 o 
  15  11   5        2.13       -7.35     10.62 o 
  17  11   5       92.85       72.55     13.69 o 
  19  11   5        2.97       14.33     12.98 o 
 -20  12   5      151.55      192.35     26.67 o 
 -18  12   5      199.45      191.16     20.52 o 
 -16  12   5        4.64       12.17     13.22 o 
 -14  12   5       69.99       71.17     15.09 o 
 -12  12   5       31.07       41.07     13.76 o 
 -10  12   5        1.66       -5.21     11.45 o 
  -8  12   5       37.23       23.33     11.72 o 
  -6  12   5      139.86      160.30     12.65 o 
  -4  12   5       63.58       39.31     12.38 o 
  -2  12   5      148.89      170.35     14.83 o 
   0  12   5      160.63      171.36     12.62 o 
   2  12   5       24.97       22.12      9.55 o 
   4  12   5     1065.04     1042.16     23.87 o 
   6  12   5       98.19      138.32     12.56 o 
   8  12   5      125.20       84.50     12.31 o 
  10  12   5       23.52       32.47     12.80 o 
  12  12   5        0.80      -11.59     12.93 o 
  14  12   5        4.55        2.90     13.46 o 
  16  12   5       88.26       96.39     14.53 o 
  18  12   5      123.55      107.26     14.65 o 
 -17  13   5      133.51       91.11     18.26 o 
 -15  13   5       12.55       33.53     14.18 o 
 -13  13   5       27.60       17.10     13.51 o 
 -11  13   5        0.45        0.80     13.74 o 
  -9  13   5        1.89       -6.61     12.50 o 
  -7  13   5       34.67       29.90     12.04 o 
  -5  13   5      111.52      154.50     12.95 o 
  -3  13   5      255.57      256.05     14.75 o 
  -1  13   5       71.22       97.20     12.16 o 
   1  13   5      245.91      308.26     16.70 o 
   3  13   5       29.13       10.02     11.63 o 
   5  13   5      100.59      103.87     12.63 o 
   7  13   5       42.32       76.40     12.61 o 
   9  13   5       48.35       79.88     13.20 o 
  11  13   5        4.56       -8.75     11.89 o 
  13  13   5       72.95       98.17     14.68 o 
  15  13   5        8.29       -6.32     12.20 o 
 -14  14   5        0.34      -17.66     13.66 o 
 -12  14   5       50.18       15.25     13.79 o 
 -10  14   5       43.73       52.90     14.77 o 
  -8  14   5       16.00       -4.36     13.03 o 
  -6  14   5      133.20      115.04     13.96 o 
  -4  14   5      160.50      118.67     12.94 o 
  -2  14   5       67.21       48.42     11.46 o 
   0  14   5        8.75       -3.77     11.30 o 
   2  14   5      276.95      272.63     17.62 o 
   4  14   5       37.00       43.85     12.81 o 
   6  14   5       38.44       34.71     12.43 o 
   8  14   5       57.03       61.32     13.36 o 
  10  14   5        8.33       -3.48     11.17 o 
  12  14   5       25.86       15.08     12.44 o 
  14  14   5       27.79       38.92     13.31 o 
 -11  15   5        4.96       17.00     14.49 o 
  -9  15   5        0.27        0.92     14.31 o 
  -7  15   5       38.14       32.37     13.78 o 
  -5  15   5       10.99        9.12     12.93 o 
  -3  15   5        0.36        3.58     11.57 o 
  -1  15   5      135.40      178.76     16.45 o 
   1  15   5       23.76       19.11     12.03 o 
   3  15   5       45.77       57.10     13.76 o 
   5  15   5       82.04       43.91     13.64 o 
   7  15   5       15.91       20.15     12.81 o 
   9  15   5        0.22       16.53     12.61 o 
  -6  16   5        0.14       -8.06     13.06 o 
  -4  16   5        0.63      -10.11     14.29 o 
  -2  16   5      119.43      144.69     16.30 o 
   0  16   5       40.73       47.46     17.32 o 
   2  16   5        7.37       21.06     13.41 o 
   4  16   5        0.75        2.48     13.78 o 
 -28   0   6       10.89       49.49     23.97 o 
 -26   0   6       48.46      110.11     23.81 o 
 -24   0   6        5.73        3.10     19.68 o 
 -22   0   6       68.76       26.48     32.94 o 
 -20   0   6       52.95       22.83     21.98 o 
 -18   0   6     1247.84     1265.66     39.91 o 
 -16   0   6     5258.79     5032.18     83.91 o 
 -14   0   6     1406.40     1309.80     32.71 o 
 -12   0   6     1054.84     1039.72     26.32 o 
 -10   0   6     4004.43     3414.29     48.64 o 
  -8   0   6       80.55       68.66     11.29 o 
  -6   0   6       86.69       75.60     12.61 o 
  -4   0   6      675.95      704.80     24.98 o 
  -2   0   6      244.51      287.43     16.93 o 
   0   0   6      893.36      817.82     27.87 o 
   2   0   6      214.09      293.50     16.89 o 
   4   0   6      829.73      728.76     25.75 o 
   6   0   6     1823.31     1645.63     54.86 o 
   8   0   6      137.93      141.85     18.25 o 
  10   0   6       74.48       74.25     14.98 o 
  12   0   6     1104.96     1052.90     34.90 o 
  14   0   6     3420.64     2955.41     83.50 o 
  16   0   6        3.20       13.24     14.37 o 
  18   0   6      141.55       60.18     16.27 o 
  20   0   6       60.15       31.78     15.41 o 
  22   0   6      157.46      107.53     20.03 o 
  24   0   6       23.17        6.53     24.35 o 
  26   0   6      310.66      315.84     29.97 o 
 -27   1   6       67.73       59.95     15.62 o 
 -25   1   6        0.07       23.96     14.09 o 
 -23   1   6      489.39      548.17     33.48 o 
 -21   1   6       94.12       67.88     15.26 o 
 -19   1   6       58.10      127.11     15.72 o 
 -17   1   6     5134.81     5042.17     64.36 o 
 -15   1   6     1242.92     1284.85     25.90 o 
 -13   1   6      657.03      630.28     14.73 o 
 -11   1   6     1392.54     1366.47     19.73 o 
  -9   1   6      130.06      175.76      9.18 o 
  -7   1   6     1192.03     1180.99     21.00 o 
  -5   1   6     1313.76     1092.29     20.55 o 
  -3   1   6      237.70      218.96     11.40 o 
  -1   1   6      882.18      846.14     19.66 o 
   1   1   6      175.33      143.72     13.26 o 
   3   1   6      192.36      178.89     10.86 o 
   5   1   6       12.41        7.45      8.09 o 
   7   1   6        5.58       45.46      9.47 o 
   9   1   6      242.48      239.48     12.92 o 
  11   1   6     1977.30     1734.48     28.92 o 
  13   1   6       55.44      167.32     12.92 o 
  15   1   6       21.79       28.44     10.49 o 
  17   1   6       81.11       94.34     12.01 o 
  19   1   6       10.30       -3.02      9.69 o 
  21   1   6       13.44       -5.54     10.74 o 
  23   1   6        3.12      -16.66     11.52 o 
  25   1   6       36.79       24.52     14.22 o 
 -28   2   6       11.33       54.47     15.65 o 
 -26   2   6        0.52      -15.08     12.77 o 
 -24   2   6       10.95       25.42     13.45 o 
 -22   2   6      104.94      122.38     16.80 o 
 -20   2   6      200.30      202.24     17.33 o 
 -18   2   6      232.88      249.18     15.32 o 
 -16   2   6      633.04      698.11     18.84 o 
 -14   2   6        3.25       17.36      7.56 o 
 -12   2   6      242.59      304.26     11.04 o 
 -10   2   6      841.86      726.62     16.38 o 
  -8   2   6       50.47       84.29     11.13 o 
  -6   2   6     1183.75     1218.98     20.27 o 
  -4   2   6      189.63      196.92      9.83 o 
  -2   2   6       99.86      107.48      9.90 o 
   0   2   6        0.01       -7.17      9.18 o 
   2   2   6      732.38      651.63     16.36 o 
   4   2   6      119.84      145.06     10.64 o 
   6   2   6      158.60      190.55     11.22 o 
   8   2   6       64.74       93.58     10.66 o 
  10   2   6      596.74      598.61     17.62 o 
  12   2   6       41.54       52.60     11.69 o 
  14   2   6       82.45       63.02     10.89 o 
  16   2   6      149.42      105.05     11.93 o 
  18   2   6        2.10        2.51      9.94 o 
  20   2   6       35.35       70.01     12.04 o 
  22   2   6        9.51       13.93     11.85 o 
  24   2   6       15.00       -4.73     11.95 o 
  26   2   6        0.00       -8.43     14.13 o 
 -27   3   6       22.04       35.07     17.14 o 
 -25   3   6       13.91       14.70     13.91 o 
 -23   3   6        1.37        8.11     11.52 o 
 -21   3   6      128.26      126.37     15.70 o 
 -19   3   6      851.80      861.51     24.72 o 
 -17   3   6     1832.16     1752.98     39.71 o 
 -15   3   6      583.49      610.79     24.01 o 
 -13   3   6       34.17       35.14      8.33 o 
 -11   3   6      240.83      260.42     10.54 o 
  -9   3   6       17.72       16.86      7.81 o 
  -7   3   6      400.83      381.21     15.49 o 
  -5   3   6       48.90       66.07      8.50 o 
  -3   3   6      249.07      237.21     11.01 o 
  -1   3   6      413.30      477.29     13.64 o 
   1   3   6      166.50      201.57     10.24 o 
   3   3   6      134.16      138.68      9.79 o 
   5   3   6      213.50      148.96     10.12 o 
   7   3   6     1012.71      901.99     18.12 o 
   9   3   6      386.61      394.83     14.09 o 
  11   3   6      397.29      368.98     14.29 o 
  13   3   6        0.12       31.00      9.73 o 
  15   3   6       16.21       10.30      9.35 o 
  17   3   6      160.69      204.81     12.96 o 
  19   3   6       28.62       39.91     10.98 o 
  21   3   6       34.41       29.80     12.97 o 
  23   3   6       25.56       30.55     13.23 o 
  25   3   6        0.17      -21.02     14.02 o 
 -26   4   6       12.88       24.81     16.02 o 
 -24   4   6      166.75      170.96     16.91 o 
 -22   4   6        2.66       22.03     12.23 o 
 -20   4   6     1888.90     1863.19     35.09 o 
 -18   4   6      133.59      120.09     11.90 o 
 -16   4   6      531.00      624.37     17.34 o 
 -14   4   6     4648.74     4297.12     67.01 o 
 -12   4   6      756.18      691.81     16.63 o 
 -10   4   6     2468.47     2404.88     34.80 o 
  -8   4   6      394.10      436.77     14.79 o 
  -6   4   6       17.86       13.69      7.52 o 
  -4   4   6       65.92       82.56      9.28 o 
  -2   4   6        0.60       10.08      7.49 o 
   0   4   6      343.55      402.78     13.15 o 
   2   4   6      443.22      478.64     13.24 o 
   4   4   6       80.63       93.44      9.55 o 
   6   4   6       69.37       62.94      9.56 o 
   8   4   6      632.66      622.86     15.94 o 
  10   4   6      515.82      562.85     15.62 o 
  12   4   6      465.24      516.17     15.93 o 
  14   4   6      379.22      393.71     15.01 o 
  16   4   6       26.48       23.29     10.83 o 
  18   4   6      237.91      242.51     15.34 o 
  20   4   6       34.64       19.56     14.18 o 
  22   4   6        1.60       27.39     15.20 o 
  24   4   6       40.71       49.54     14.01 o 
 -27   5   6        7.31       14.20     20.91 o 
 -25   5   6       43.93       37.20     16.47 o 
 -23   5   6       75.18       69.63     14.44 o 
 -21   5   6      571.21      567.70     26.40 o 
 -19   5   6      305.97      320.15     16.85 o 
 -17   5   6      690.68      741.85     28.19 o 
 -15   5   6      130.28      151.85     14.49 o 
 -13   5   6     1003.43      907.66     20.84 o 
 -11   5   6       14.06       30.07      9.23 o 
  -9   5   6     1674.76     1489.65     23.97 o 
  -7   5   6      876.60      826.26     17.28 o 
  -5   5   6      161.89      189.33     10.55 o 
  -3   5   6      365.42      340.76     12.55 o 
  -1   5   6     1009.72     1104.86     20.59 o 
   1   5   6      793.08      750.97     16.81 o 
   3   5   6      166.73      167.12     10.56 o 
   5   5   6       31.49       38.14      8.25 o 
   7   5   6      831.78      807.07     16.83 o 
   9   5   6        7.35       15.36      9.55 o 
  11   5   6     1498.63     1577.63     26.16 o 
  13   5   6      383.21      388.48     15.79 o 
  15   5   6       26.89        9.89     10.51 o 
  17   5   6       68.32       63.25     11.78 o 
  19   5   6       52.63       22.57     11.20 o 
  21   5   6       21.12       18.61     11.50 o 
  23   5   6        7.35        9.80     12.08 o 
  25   5   6        3.83       -0.08     13.26 o 
 -26   6   6       14.33       32.81     16.52 o 
 -24   6   6       10.42       -2.35     14.71 o 
 -22   6   6        1.28       15.07     20.16 o 
 -20   6   6      157.15      168.72     13.23 o 
 -18   6   6      591.42      597.23     21.06 o 
 -16   6   6       41.68       59.14     10.40 o 
 -14   6   6       36.21       17.35      9.02 o 
 -12   6   6      160.05      203.94     14.32 o 
 -10   6   6       98.58      131.28      9.88 o 
  -8   6   6        7.91       21.80      7.85 o 
  -6   6   6      275.05      336.65     12.57 o 
  -4   6   6       11.68       26.41      8.10 o 
  -2   6   6      126.90      121.25      9.80 o 
   0   6   6      128.89      109.99      9.50 o 
   2   6   6      683.93      714.70     17.58 o 
   4   6   6     2623.72     2337.88     30.25 o 
   6   6   6        0.32        8.05      8.48 o 
   8   6   6      659.86      616.82     16.44 o 
  10   6   6       87.39      120.84     10.68 o 
  12   6   6        9.09       17.89      9.16 o 
  14   6   6       26.30       41.03     12.16 o 
  16   6   6       23.21       42.67     11.44 o 
  18   6   6        0.32        7.05     10.21 o 
  20   6   6       78.60       29.97     12.20 o 
  22   6   6       30.14       25.47     13.17 o 
  24   6   6       32.98       18.78     15.27 o 
 -25   7   6       10.90       18.62     18.41 o 
 -23   7   6      526.17      520.82     34.07 o 
 -21   7   6       26.91       32.62     14.42 o 
 -19   7   6       52.59       58.57     12.13 o 
 -17   7   6       49.98       41.15     10.63 o 
 -15   7   6      304.16      265.24     15.75 o 
 -13   7   6        3.18        4.98      9.48 o 
 -11   7   6      247.84      251.62     14.08 o 
  -9   7   6      114.02       93.53      9.55 o 
  -7   7   6      438.18      416.87     17.12 o 
  -5   7   6      137.02      158.82     10.20 o 
  -3   7   6      192.41      194.19     10.95 o 
  -1   7   6       11.83        5.58      7.77 o 
   1   7   6       98.50      124.01     10.03 o 
   3   7   6      164.64      163.17     11.20 o 
   5   7   6      464.78      451.75     15.36 o 
   7   7   6      403.80      335.67     16.60 o 
   9   7   6       46.53       37.93      9.33 o 
  11   7   6       29.41       20.07      9.54 o 
  13   7   6      503.22      452.63     18.23 o 
  15   7   6       25.44       23.03     10.42 o 
  17   7   6        4.89       10.31     10.22 o 
  19   7   6       92.93       72.91     12.85 o 
  21   7   6       25.38       37.19     13.74 o 
  23   7   6        2.50      -20.76     13.84 o 
 -24   8   6       30.84       35.38     26.80 o 
 -22   8   6        0.10       -3.25     14.37 o 
 -20   8   6      154.56      226.49     22.92 o 
 -18   8   6      172.00      168.82     13.06 o 
 -16   8   6      893.59      806.05     20.19 o 
 -14   8   6      176.99      197.23     13.62 o 
 -12   8   6      281.04      314.98     17.21 o 
 -10   8   6     4730.92     4743.92     56.71 o 
  -8   8   6       21.83       40.53      9.42 o 
  -6   8   6        3.21       14.01      8.37 o 
  -4   8   6       96.54       94.17      8.81 o 
  -2   8   6       48.04       26.29      8.46 o 
   0   8   6        2.20        5.63      8.04 o 
   2   8   6        5.27        6.08      8.18 o 
   4   8   6      112.49       97.04     10.62 o 
   6   8   6        1.57        8.65      9.05 o 
   8   8   6      442.52      482.73     18.40 o 
  10   8   6      169.37      120.56     11.91 o 
  12   8   6      412.00      465.29     19.38 o 
  14   8   6      279.46      288.23     15.97 o 
  16   8   6      160.77      192.51     16.70 o 
  18   8   6        9.31        4.76     11.69 o 
  20   8   6       30.43       40.11     14.11 o 
  22   8   6       15.87       26.70     15.43 o 
 -23   9   6       67.71      109.83     18.26 o 
 -21   9   6       11.78       21.28     14.07 o 
 -19   9   6        8.45       38.32     12.90 o 
 -17   9   6      280.18      263.26     22.71 o 
 -15   9   6      159.54      160.16     14.07 o 
 -13   9   6       27.39       35.99     10.94 o 
 -11   9   6     1380.95     1333.99     29.67 o 
  -9   9   6      984.70      982.02     25.77 o 
  -7   9   6       62.91       65.79     10.87 o 
  -5   9   6     1694.48     1652.88     26.72 o 
  -3   9   6       20.02       15.62      8.70 o 
  -1   9   6      555.97      692.72     18.01 o 
   1   9   6       39.61       49.35      9.13 o 
   3   9   6      211.61      164.06     13.46 o 
   5   9   6      182.08      279.94     14.17 o 
   7   9   6        1.65       -1.46      8.78 o 
   9   9   6      215.65      170.01     13.03 o 
  11   9   6      215.30      248.67     20.68 o 
  13   9   6       31.64       26.03     12.18 o 
  15   9   6       18.25       31.30     12.47 o 
  17   9   6       88.73      129.90     17.13 o 
  19   9   6        6.85        1.70     13.19 o 
  21   9   6        0.74       17.46     14.08 o 
 -20  10   6      148.61      168.87     18.86 o 
 -18  10   6        0.01        1.08     14.87 o 
 -16  10   6       23.44       26.35     13.93 o 
 -14  10   6       45.82       40.13     13.45 o 
 -12  10   6      385.92      321.75     19.40 o 
 -10  10   6        1.17       19.76     12.00 o 
  -8  10   6      152.21      141.21     12.68 o 
  -6  10   6      865.60      861.65     21.47 o 
  -4  10   6      416.64      417.55     15.25 o 
  -2  10   6      103.43      101.63     10.19 o 
   0  10   6      253.84      258.64     12.80 o 
   2  10   6      217.42      227.82     12.35 o 
   4  10   6        6.73       20.00      9.00 o 
   6  10   6        0.27       -3.71      9.87 o 
   8  10   6        0.92       -8.01     10.84 o 
  10  10   6       42.90       20.83     11.80 o 
  12  10   6       12.64       54.77     13.27 o 
  14  10   6      114.37      123.10     14.53 o 
  16  10   6        2.94        3.94     11.20 o 
  18  10   6        0.16        3.18     12.27 o 
 -19  11   6        9.54       30.43     16.89 o 
 -17  11   6        1.50       -2.93     12.27 o 
 -15  11   6        3.69       20.36     16.13 o 
 -13  11   6       76.85       58.41     14.13 o 
 -11  11   6      136.47       99.94     14.97 o 
  -9  11   6      115.63      111.22     15.60 o 
  -7  11   6       70.43       71.10     13.10 o 
  -5  11   6      627.10      586.66     19.52 o 
  -3  11   6        2.95       -0.87      9.91 o 
  -1  11   6        2.66        9.13      8.64 o 
   1  11   6       31.00       38.92      8.79 o 
   3  11   6      208.46      247.02     13.06 o 
   5  11   6       30.09       31.53     10.09 o 
   7  11   6      545.51      561.71     20.67 o 
   9  11   6        0.15       17.22     11.32 o 
  11  11   6      167.85      240.99     17.25 o 
  13  11   6      242.67      229.61     17.15 o 
  15  11   6        0.00        3.13     11.83 o 
  17  11   6       49.09       90.33     14.80 o 
 -18  12   6      127.63      108.68     19.42 o 
 -16  12   6      267.07      278.71     24.99 o 
 -14  12   6       52.26       46.83     15.60 o 
 -12  12   6      202.57      255.63     20.25 o 
 -10  12   6       66.55       87.70     15.25 o 
  -8  12   6      657.92      801.83     26.50 o 
  -6  12   6        0.05       17.28     11.79 o 
  -4  12   6       23.43       19.09     10.88 o 
  -2  12   6       22.28       34.44     13.44 o 
   0  12   6       10.09        9.11      9.42 o 
   2  12   6      533.99      519.29     19.39 o 
   4  12   6       50.27       19.87     10.68 o 
   6  12   6      456.57      465.60     23.26 o 
   8  12   6       41.35       30.93     12.71 o 
  10  12   6        9.99       20.64     12.25 o 
  12  12   6      184.91       96.18     15.46 o 
  14  12   6       31.25       40.06     13.60 o 
 -15  13   6      163.31      155.18     19.47 o 
 -13  13   6       13.85       19.54     15.24 o 
 -11  13   6       23.48       27.32     15.03 o 
  -9  13   6       12.14       44.57     14.94 o 
  -7  13   6        0.26        0.03     12.20 o 
  -5  13   6      104.06       98.63     17.12 o 
  -3  13   6        8.85       23.38     11.51 o 
  -1  13   6       82.47       32.28     11.58 o 
   1  13   6        7.50        9.51     11.06 o 
   3  13   6      335.97      269.89     17.10 o 
   5  13   6      168.23      235.40     15.77 o 
   7  13   6      228.74      207.30     21.75 o 
   9  13   6       38.44       47.30     13.74 o 
  11  13   6        0.49       -4.19     12.17 o 
  13  13   6       29.41       31.77     14.31 o 
 -12  14   6        2.93       -6.74     14.51 o 
 -10  14   6        4.38      -14.16     14.43 o 
  -8  14   6       91.28       83.92     17.37 o 
  -6  14   6      194.09      227.92     23.59 o 
  -4  14   6      101.93      118.09     16.05 o 
  -2  14   6      107.15       87.81     14.28 o 
   0  14   6      246.71      273.91     18.72 o 
   2  14   6        7.32        7.41     11.59 o 
   4  14   6        0.03       22.64     16.31 o 
   6  14   6        0.04        8.67     12.70 o 
   8  14   6        3.04       -4.93     12.56 o 
  -5  15   6       73.76       32.84     14.88 o 
  -3  15   6       31.61       14.52     14.68 o 
  -1  15   6       44.27       53.12     14.63 o 
   1  15   6       14.95        3.90     12.29 o 
   3  15   6       10.83        7.70     12.26 o 
 -25   1   7       19.52       15.06     15.22 o 
 -23   1   7      130.46      166.40     19.28 o 
 -21   1   7      253.23      244.59     29.53 o 
 -19   1   7      379.15      365.74     20.27 o 
 -17   1   7      879.38      784.49     45.06 o 
 -15   1   7      265.58      250.72     17.81 o 
 -13   1   7     1071.20     1037.54     29.17 o 
 -11   1   7      283.32      323.23     14.45 o 
  -9   1   7      182.79      163.18     11.39 o 
  -7   1   7      456.26      423.90     15.65 o 
  -5   1   7       48.25       37.57      9.58 o 
  -3   1   7      837.76      744.38     18.76 o 
  -1   1   7       15.41        3.31      8.72 o 
   1   1   7      257.02      233.75     13.05 o 
   3   1   7      170.98      226.69     13.03 o 
   5   1   7        0.00       -5.35      9.55 o 
   7   1   7      282.98      265.49     20.77 o 
   9   1   7      138.23      119.46     12.67 o 
  11   1   7     3111.66     2660.17     41.12 o 
  13   1   7      119.29      147.10     13.53 o 
  15   1   7       32.97       46.04     11.58 o 
  17   1   7      110.01       97.02     12.61 o 
  19   1   7       97.17      101.93     12.78 o 
  21   1   7        2.54       14.99     12.81 o 
  23   1   7        0.79        1.53     12.95 o 
 -26   2   7        1.19       -4.87     15.53 o 
 -24   2   7      213.52      233.93     21.01 o 
 -22   2   7        2.83       39.67     16.43 o 
 -20   2   7       31.48       39.41     16.47 o 
 -18   2   7      220.85      221.80     23.92 o 
 -16   2   7     1125.38     1054.09     23.72 o 
 -14   2   7     5370.39     5308.83     60.18 o 
 -12   2   7      114.98      117.63     11.59 o 
 -10   2   7     1170.54      981.48     20.99 o 
  -8   2   7      192.19      230.35     12.93 o 
  -6   2   7      179.73      156.97     15.22 o 
  -4   2   7      387.39      450.30     15.82 o 
  -2   2   7      323.40      305.59     13.83 o 
   0   2   7        6.66        3.22      8.86 o 
   2   2   7      650.10      653.72     18.28 o 
   4   2   7     1349.29     1186.85     23.31 o 
   6   2   7     1517.02     1541.53     33.77 o 
   8   2   7      271.66      277.27     14.93 o 
  10   2   7       38.76       45.90     11.65 o 
  12   2   7      368.95      375.95     18.19 o 
  14   2   7      132.54      111.93     12.82 o 
  16   2   7       72.91       57.91     13.64 o 
  18   2   7       31.99       26.17     11.91 o 
  20   2   7        0.57        3.96     12.25 o 
  22   2   7        0.07      -14.23     13.21 o 
 -25   3   7       15.19       33.30     16.39 o 
 -23   3   7      102.63      110.88     19.03 o 
 -21   3   7        3.21       27.16     15.91 o 
 -19   3   7      113.81       94.40     14.68 o 
 -17   3   7       72.08       92.31     11.92 o 
 -15   3   7     1707.66     1554.68     26.14 o 
 -13   3   7      335.51      349.39     15.15 o 
 -11   3   7      703.75      757.24     19.19 o 
  -9   3   7      690.92      652.14     19.67 o 
  -7   3   7      270.39      317.63     20.84 o 
  -5   3   7       26.08       43.80     10.05 o 
  -3   3   7      179.52      200.19     13.11 o 
  -1   3   7       80.22       50.52     10.02 o 
   1   3   7      159.63      122.38     10.73 o 
   3   3   7       35.85       63.42     10.44 o 
   5   3   7      353.68      397.94     17.65 o 
   7   3   7      153.97      143.36     11.97 o 
   9   3   7       45.91       36.98     11.13 o 
  11   3   7      597.36      757.44     21.11 o 
  13   3   7       43.68       23.92     10.96 o 
  15   3   7       67.29      124.78     14.08 o 
  17   3   7        0.00      -11.88     11.80 o 
  19   3   7       87.02       79.01     14.28 o 
  21   3   7       73.52       88.53     16.91 o 
  23   3   7        6.04        0.37     13.89 o 
 -24   4   7       18.76       26.53     14.75 o 
 -22   4   7       69.52       89.27     18.06 o 
 -20   4   7      126.96      153.54     17.45 o 
 -18   4   7       61.25       74.50     10.99 o 
 -16   4   7       34.59       23.15      9.49 o 
 -14   4   7       35.57       57.61     10.54 o 
 -12   4   7     2428.31     2403.58     33.99 o 
 -10   4   7        1.31        2.04      9.36 o 
  -8   4   7       52.99       60.48     10.90 o 
  -6   4   7        0.87       -2.48      9.28 o 
  -4   4   7      235.13      201.23     13.22 o 
  -2   4   7       15.15       21.05      9.10 o 
   0   4   7      281.34      309.68     14.15 o 
   2   4   7      221.08      223.90     13.16 o 
   4   4   7      467.48      540.24     16.41 o 
   6   4   7        5.93       39.94     11.18 o 
   8   4   7       21.14       17.15     10.74 o 
  10   4   7       44.12       84.17     12.84 o 
  12   4   7       22.71       14.30     14.70 o 
  14   4   7        5.64      -13.16     10.65 o 
  16   4   7      106.84       74.79     14.18 o 
  18   4   7       16.97       41.98     13.31 o 
  20   4   7        8.74       -2.78     12.74 o 
  22   4   7        2.86        4.22     13.89 o 
 -23   5   7        0.01       12.91     14.76 o 
 -21   5   7       45.47       41.69     15.36 o 
 -19   5   7        5.60       -4.89      9.65 o 
 -17   5   7      104.89      101.35     11.03 o 
 -15   5   7      233.06      185.16     13.28 o 
 -13   5   7      108.96       73.50     10.66 o 
 -11   5   7        2.91        6.99      9.62 o 
  -9   5   7      414.79      351.32     14.43 o 
  -7   5   7      623.46      674.29     18.81 o 
  -5   5   7       21.51        3.65      9.13 o 
  -3   5   7       11.11       24.03     10.00 o 
  -1   5   7       29.89       33.03      9.66 o 
   1   5   7        2.33       33.40      9.84 o 
   3   5   7        2.58       18.08      9.65 o 
   5   5   7       76.75       19.21     10.10 o 
   7   5   7      234.63      247.69     14.23 o 
   9   5   7       48.14       81.82     12.18 o 
  11   5   7      278.91      189.69     25.66 o 
  13   5   7      510.94      427.47     18.89 o 
  15   5   7       19.06       28.64     12.64 o 
  17   5   7       19.56       31.32     12.48 o 
  19   5   7       43.30       58.26     13.96 o 
  21   5   7       33.27       46.78     15.15 o 
 -22   6   7       26.64       26.55     17.15 o 
 -20   6   7      232.10      211.71     17.12 o 
 -18   6   7       23.58       12.72      9.70 o 
 -16   6   7       47.46       56.39     11.49 o 
 -14   6   7      183.44      220.38     14.18 o 
 -12   6   7       19.84       33.98     11.02 o 
 -10   6   7      294.72      299.47     15.07 o 
  -8   6   7      465.79      530.66     16.53 o 
  -6   6   7        5.32        2.32      8.39 o 
  -4   6   7        0.21       -7.75      8.62 o 
  -2   6   7      170.41      166.93     12.79 o 
   0   6   7        1.01       20.87      9.98 o 
   2   6   7      694.02      713.40     20.29 o 
   4   6   7      194.18      235.64     13.55 o 
   6   6   7        6.43       36.95     10.45 o 
   8   6   7       74.50       75.72     11.29 o 
  10   6   7      233.28      298.69     14.81 o 
  12   6   7       18.69        3.83     11.44 o 
  14   6   7        5.11      -10.91     10.88 o 
  16   6   7      153.03      213.10     16.83 o 
  18   6   7        0.07       11.67     12.21 o 
  20   6   7        1.56      -18.83     12.55 o 
 -23   7   7      304.72      388.59     29.62 o 
 -21   7   7       46.67       71.04     29.42 o 
 -19   7   7      158.92      252.30     16.48 o 
 -17   7   7       20.35       20.82      9.03 o 
 -15   7   7      257.82      227.07     13.43 o 
 -13   7   7      108.25      114.02     11.64 o 
 -11   7   7      160.19      145.70     12.92 o 
  -9   7   7       71.05       56.06     11.21 o 
  -7   7   7       69.34      108.08     11.37 o 
  -5   7   7       49.55       47.93      9.58 o 
  -3   7   7       56.82       36.51      9.66 o 
  -1   7   7       13.34       22.08      9.64 o 
   1   7   7       20.97       19.59     10.29 o 
   3   7   7        9.55       42.31     10.91 o 
   5   7   7      433.30      428.80     17.42 o 
   7   7   7       54.13       99.73     12.32 o 
   9   7   7        6.79        6.37      9.72 o 
  11   7   7      213.07      243.11     16.97 o 
  13   7   7       18.83       35.05     12.51 o 
  15   7   7        0.12       11.16     11.84 o 
  17   7   7       32.31       -0.94     12.04 o 
  19   7   7       15.08       -7.41     12.72 o 
 -20   8   7       39.94       58.22     14.44 o 
 -18   8   7        0.37      -12.55     10.25 o 
 -16   8   7       85.33       76.22     11.69 o 
 -14   8   7      130.14      118.21     13.68 o 
 -12   8   7      963.56      990.59     26.82 o 
 -10   8   7      379.24      363.57     17.49 o 
  -8   8   7      318.48      325.76     16.06 o 
  -6   8   7      500.46      521.20     16.79 o 
  -4   8   7      258.67      226.85     12.70 o 
  -2   8   7        5.72        7.59      9.02 o 
   0   8   7        0.01       -4.58      9.31 o 
   2   8   7       98.36      129.86     12.11 o 
   4   8   7       21.17       31.64     10.71 o 
   6   8   7       53.31       22.28     11.01 o 
   8   8   7      144.46      152.52     13.41 o 
  10   8   7       15.77       44.63     12.46 o 
  12   8   7      135.81      209.30     16.61 o 
  14   8   7       41.45       38.44     12.99 o 
  16   8   7      138.19      147.56     17.26 o 
  18   8   7       98.94       92.80     16.37 o 
 -19   9   7      135.57      161.03     20.42 o 
 -17   9   7       33.95       45.09     17.93 o 
 -15   9   7       18.00        5.41     10.58 o 
 -13   9   7       66.18       71.10     13.76 o 
 -11   9   7      219.90      189.23     15.56 o 
  -9   9   7      228.27      277.21     24.81 o 
  -7   9   7     2116.87     2255.95     36.19 o 
  -5   9   7       68.83       90.83     10.82 o 
  -3   9   7       50.28       44.16      9.82 o 
  -1   9   7      668.77      699.63     18.75 o 
   1   9   7       33.63       42.22      9.87 o 
   3   9   7      413.47      425.91     16.49 o 
   5   9   7      603.25      510.32     17.58 o 
   7   9   7        5.95       15.02     10.70 o 
   9   9   7      235.56      233.40     16.18 o 
  11   9   7       57.32       54.32     13.73 o 
  13   9   7       88.86       75.57     15.05 o 
  15   9   7       87.98       54.71     15.10 o 
  17   9   7       39.91       30.68     14.36 o 
 -18  10   7       48.36       76.16     18.31 o 
 -16  10   7        5.79       38.39     15.70 o 
 -14  10   7        9.26       13.15     13.72 o 
 -12  10   7       11.39        8.82     12.03 o 
 -10  10   7       12.28       50.86     12.95 o 
  -8  10   7      268.01      222.11     15.38 o 
  -6  10   7       55.43       56.17     11.37 o 
  -4  10   7       57.08       92.17     11.99 o 
  -2  10   7      420.35      442.58     25.41 o 
   0  10   7       30.44       29.07      9.64 o 
   2  10   7       44.76       50.05     10.38 o 
   4  10   7      133.44      110.05     12.04 o 
   6  10   7       49.70       48.01     12.71 o 
   8  10   7       30.47       49.71     12.68 o 
  10  10   7       49.93       81.43     13.96 o 
  12  10   7       19.65       38.72     12.07 o 
  14  10   7       39.65       37.04     13.36 o 
  16  10   7        1.45        4.52     13.88 o 
 -15  11   7       89.40       80.68     19.39 o 
 -13  11   7       29.84       35.63     14.75 o 
 -11  11   7        9.89       19.44     14.15 o 
  -9  11   7      445.74      455.18     23.46 o 
  -7  11   7        7.75        4.43     11.07 o 
  -5  11   7        2.86       -3.31      9.70 o 
  -3  11   7       14.95       22.25      9.89 o 
  -1  11   7       54.09       34.70     11.50 o 
   1  11   7      150.88      173.18     13.63 o 
   3  11   7       37.36       32.99     10.98 o 
   5  11   7        0.00       16.00     11.58 o 
   7  11   7      184.01      245.49     20.71 o 
   9  11   7       35.88       40.45     13.31 o 
  11  11   7        4.44        2.41     12.52 o 
  13  11   7       80.03      106.76     15.82 o 
 -14  12   7       19.55       23.66     15.77 o 
 -12  12   7      167.64      151.07     20.85 o 
 -10  12   7       57.00       84.98     16.15 o 
  -8  12   7      322.75      403.24     23.04 o 
  -6  12   7      401.51      373.52     19.85 o 
  -4  12   7       32.15       32.43     11.60 o 
  -2  12   7       27.63       23.20     11.16 o 
   0  12   7      163.42      187.95     13.31 o 
   2  12   7        9.49       16.74     10.90 o 
   4  12   7       48.07       48.22     11.29 o 
   6  12   7        6.20       26.06     11.69 o 
   8  12   7      366.22      361.69     19.24 o 
  10  12   7       40.54       58.98     14.30 o 
  -9  13   7       70.51      111.72     17.60 o 
  -7  13   7       52.47       69.41     16.38 o 
  -5  13   7      243.36      320.13     24.19 o 
  -3  13   7      281.04      372.59     18.15 o 
  -1  13   7        1.23       -0.74     11.34 o 
   1  13   7        0.65      -16.68     11.12 o 
   3  13   7       46.97        1.74     11.85 o 
   5  13   7        0.81       14.57     11.68 o 
   7  13   7       72.93       74.15     15.48 o 
 -22   0   8        2.53       -2.50     26.00 o 
 -20   0   8      241.74      166.71     34.74 o 
 -18   0   8      546.28      605.39     37.64 o 
 -16   0   8       62.06       55.30     18.72 o 
 -14   0   8       45.23       51.12     18.05 o 
 -12   0   8      376.90      359.77     24.71 o 
 -10   0   8      349.24      335.24     21.27 o 
  -8   0   8      426.00      357.24     22.08 o 
  -6   0   8        3.83       15.76     13.82 o 
  -4   0   8       19.07       33.63     16.23 o 
  -2   0   8      327.92      330.75     20.90 o 
   0   0   8        2.58       -1.21     13.60 o 
   2   0   8       65.60       90.86     17.87 o 
   4   0   8      506.12      603.73     28.31 o 
   6   0   8        0.43       28.70     19.86 o 
   8   0   8       48.46       54.82     17.36 o 
  10   0   8       12.75      -18.58     15.51 o 
  12   0   8        7.22       12.43     16.13 o 
  14   0   8        0.03       18.41     15.86 o 
  16   0   8      117.63       56.67     18.46 o 
  18   0   8      163.17      145.49     21.55 o 
  20   0   8       56.47       71.35     19.62 o 
 -23   1   8        0.04       -1.09     17.85 o 
 -21   1   8       38.76       40.57     19.10 o 
 -19   1   8       42.67       30.49     19.29 o 
 -17   1   8      362.46      404.61     19.97 o 
 -15   1   8       66.08      123.89     15.10 o 
 -13   1   8      608.52      699.38     24.43 o 
 -11   1   8       93.11      128.20     12.92 o 
  -9   1   8      249.09      254.68     14.17 o 
  -7   1   8       49.15       77.74     11.31 o 
  -5   1   8      413.00      476.41     26.96 o 
  -3   1   8      392.98      305.81     14.73 o 
  -1   1   8      104.12      130.09     13.01 o 
   1   1   8       20.39       38.51     10.83 o 
   3   1   8       11.40        3.17     10.53 o 
   5   1   8       41.98       34.87     11.36 o 
   7   1   8        0.78        9.50     10.52 o 
   9   1   8       12.71       57.28     12.18 o 
  11   1   8      151.43      108.47     16.56 o 
  13   1   8       28.73       33.44     11.77 o 
  15   1   8      224.30      174.92     15.03 o 
  17   1   8       80.99       63.03     13.02 o 
  19   1   8       32.29       47.86     14.19 o 
 -22   2   8        8.01       21.50     19.35 o 
 -20   2   8        0.09       -7.98     18.13 o 
 -18   2   8      537.84      471.78     24.71 o 
 -16   2   8       10.31       22.99     12.23 o 
 -14   2   8      188.65      197.49     19.67 o 
 -12   2   8      223.05      255.28     15.61 o 
 -10   2   8        3.43       -9.52      9.52 o 
  -8   2   8       11.90       12.87     10.21 o 
  -6   2   8      115.32      149.52     13.54 o 
  -4   2   8       88.74       70.85     11.32 o 
  -2   2   8      577.25      542.19     18.43 o 
   0   2   8       25.98       33.78     13.49 o 
   2   2   8      470.26      453.40     17.35 o 
   4   2   8       18.15        7.16     12.32 o 
   6   2   8       11.48       30.12     11.05 o 
   8   2   8       72.07       83.13     12.64 o 
  10   2   8        0.13      -13.16     10.30 o 
  12   2   8       75.97       97.54     13.06 o 
  14   2   8        0.71        3.09     11.60 o 
  16   2   8      306.00      384.36     19.84 o 
  18   2   8       13.49       21.36     13.44 o 
  20   2   8        5.17       33.95     15.06 o 
 -21   3   8      106.36       94.67     21.95 o 
 -19   3   8       35.67       34.87     21.90 o 
 -17   3   8       71.43       67.57     14.94 o 
 -15   3   8        4.13      -15.10     10.06 o 
 -13   3   8       10.61       -2.87     10.44 o 
 -11   3   8      401.82      415.52     18.74 o 
  -9   3   8      610.54      685.85     21.77 o 
  -7   3   8      461.28      428.22     20.66 o 
  -5   3   8        0.01      -12.42      9.78 o 
  -3   3   8      183.95      163.07     13.05 o 
  -1   3   8       48.57       57.43     11.06 o 
   1   3   8        0.79        8.96     10.55 o 
   3   3   8       27.93       32.66     11.05 o 
   5   3   8       70.87       77.68     11.71 o 
   7   3   8       35.48       55.72     12.08 o 
   9   3   8       95.52      131.92     16.78 o 
  11   3   8       28.65       35.70     12.51 o 
  13   3   8       47.30       17.76     12.31 o 
  15   3   8        6.02       16.51     12.13 o 
  17   3   8        2.15        6.98     12.75 o 
  19   3   8        8.79       32.93     14.28 o 
 -22   4   8       71.64      104.87     28.53 o 
 -20   4   8       15.43       -4.47     13.79 o 
 -18   4   8        0.83       11.85     12.08 o 
 -16   4   8      610.69      655.21     23.37 o 
 -14   4   8      190.64      256.98     16.02 o 
 -12   4   8        9.61       28.09     14.19 o 
 -10   4   8      378.73      354.78     18.96 o 
  -8   4   8      191.88      194.07     14.79 o 
  -6   4   8       61.49       42.30     11.80 o 
  -4   4   8        0.21        3.16      9.87 o 
  -2   4   8       27.92       24.34     10.43 o 
   0   4   8        1.29        3.29     10.23 o 
   2   4   8       54.79       48.52     11.13 o 
   4   4   8      840.28      894.40     22.69 o 
   6   4   8        0.50       14.88     11.08 o 
   8   4   8       69.04       36.85     11.58 o 
  10   4   8       15.53       18.15     11.45 o 
  12   4   8        5.20      -16.66     11.10 o 
  14   4   8       17.69       18.51     13.22 o 
  16   4   8       15.59       22.17     13.26 o 
  18   4   8        0.13        6.60     12.94 o 
 -21   5   8      111.12      191.83     22.79 o 
 -19   5   8        4.61      -20.70     13.80 o 
 -17   5   8      155.52      134.91     15.28 o 
 -15   5   8      627.63      525.62     27.17 o 
 -13   5   8       70.90       69.03     13.73 o 
 -11   5   8      230.19      249.54     18.26 o 
  -9   5   8       26.40       18.92     11.10 o 
  -7   5   8      477.55      498.31     19.54 o 
  -5   5   8       73.93       49.47     13.29 o 
  -3   5   8      182.94      174.05     14.12 o 
  -1   5   8      580.23      545.53     18.55 o 
   1   5   8        0.08       23.61     10.87 o 
   3   5   8      132.42      174.21     13.64 o 
   5   5   8      142.66      156.13     14.06 o 
   7   5   8      555.38      418.94     22.08 o 
   9   5   8        1.27       -7.68     10.38 o 
  11   5   8       27.54       39.03     12.94 o 
  13   5   8      109.03      126.61     15.56 o 
  15   5   8       44.40       18.22     14.53 o 
  17   5   8        1.80        5.16     13.04 o 
 -20   6   8       15.52       18.18     14.89 o 
 -18   6   8        6.13      -12.08      9.76 o 
 -16   6   8        9.46       11.71     11.38 o 
 -14   6   8       19.17       13.50     13.96 o 
 -12   6   8      501.96      532.47     35.08 o 
 -10   6   8      314.65      289.89     20.01 o 
  -8   6   8       33.95       30.24     11.80 o 
  -6   6   8      107.50       85.40     12.39 o 
  -4   6   8      138.45      188.64     14.32 o 
  -2   6   8        2.06       14.59     10.86 o 
   0   6   8       18.55       55.32     11.72 o 
   2   6   8       50.38       50.41     12.45 o 
   4   6   8        1.72       -2.95     10.19 o 
   6   6   8       54.04       68.95     12.10 o 
   8   6   8       16.67        4.30     10.39 o 
  10   6   8      505.00      474.54     18.36 o 
  12   6   8       73.22       56.84     13.93 o 
  14   6   8      147.96       81.58     14.89 o 
  16   6   8       49.74       49.08     14.38 o 
 -19   7   8       32.27       60.29     14.45 o 
 -17   7   8       24.17       32.75     12.11 o 
 -15   7   8        6.52        7.69     11.61 o 
 -13   7   8       65.71       74.81     15.06 o 
 -11   7   8       54.23       51.21     12.56 o 
  -9   7   8       48.53      113.96     13.85 o 
  -7   7   8      306.45      321.16     16.85 o 
  -5   7   8       22.04       27.39     11.05 o 
  -3   7   8       67.32       74.57     12.22 o 
  -1   7   8      223.48      255.61     17.38 o 
   1   7   8      310.83      233.85     15.24 o 
   3   7   8       35.21       36.28     11.44 o 
   5   7   8      150.79      171.11     14.39 o 
   7   7   8       15.30        6.30     11.18 o 
   9   7   8        0.16       10.49     10.93 o 
  11   7   8       90.78       63.21     14.60 o 
  13   7   8       43.28       43.17     13.99 o 
  15   7   8       17.55       -4.10     12.84 o 
 -18   8   8       81.42       90.18     15.15 o 
 -16   8   8       20.21       12.51     11.89 o 
 -14   8   8        5.65       20.25     11.98 o 
 -12   8   8      391.35      366.80     20.03 o 
 -10   8   8      100.34      106.59     14.04 o 
  -8   8   8        8.70       14.60     12.01 o 
  -6   8   8      460.07      422.30     22.36 o 
  -4   8   8      133.19      151.29     13.73 o 
  -2   8   8      113.80      150.70     13.87 o 
   0   8   8        0.35        1.11     11.61 o 
   2   8   8      522.08      623.28     20.93 o 
   4   8   8      276.70      259.56     16.01 o 
   6   8   8       16.42       44.31     11.81 o 
   8   8   8        3.68      -18.79     12.53 o 
  10   8   8        4.15      -11.12     15.06 o 
  12   8   8        2.13       -5.20     12.00 o 
  14   8   8       76.06       65.83     15.69 o 
 -15   9   8        1.05       18.49     13.17 o 
 -13   9   8       50.61       49.89     14.14 o 
 -11   9   8        4.54       11.66     12.75 o 
  -9   9   8        0.23        6.86     11.98 o 
  -7   9   8      716.21      750.89     23.27 o 
  -5   9   8       67.48      105.48     12.73 o 
  -3   9   8       49.02       90.05     12.93 o 
  -1   9   8       99.35      105.01     12.92 o 
   1   9   8       51.84       70.30     12.63 o 
   3   9   8       43.96      101.99     13.45 o 
   5   9   8       54.66       98.07     12.85 o 
   7   9   8        5.60        5.83     12.05 o 
   9   9   8       14.61       -1.53     11.82 o 
  11   9   8       44.93       41.68     15.43 o 
  13   9   8        5.03      -13.09     13.51 o 
 -14  10   8       65.83       84.41     14.94 o 
 -12  10   8       54.11       29.93     14.82 o 
 -10  10   8       32.02       20.38     13.10 o 
  -8  10   8       59.94       76.54     14.02 o 
  -6  10   8      154.98      194.15     15.36 o 
  -4  10   8      207.72      181.98     13.97 o 
  -2  10   8      265.46      327.99     16.18 o 
   0  10   8       53.91       78.15     12.79 o 
   2  10   8        5.07        5.25     10.84 o 
   4  10   8       17.69       10.48     13.05 o 
   6  10   8        1.12      -15.42     13.68 o 
   8  10   8       19.40       19.27     14.20 o 
  10  10   8        1.90      -19.83     13.22 o 
 -11  11   8       22.46       22.13     13.07 o 
  -9  11   8      133.99      191.33     18.99 o 
  -7  11   8       25.43       38.95     14.41 o 
  -5  11   8       36.01       46.57     12.57 o 
  -3  11   8       35.33        9.54     10.69 o 
  -1  11   8        6.63       34.92     10.91 o 
   1  11   8       64.08       58.07     13.64 o 
   3  11   8        0.13       13.38     13.57 o 
   5  11   8        0.19       -7.08     12.42 o 
   7  11   8        2.02        5.80     14.14 o 
  -6  12   8       21.55       13.00     12.37 o 
  -4  12   8      263.62      357.15     20.03 o 
  -2  12   8        0.23        6.15     11.57 o 
   0  12   8        3.71       11.27     12.19 o 
   2  12   8        0.26      -13.74     12.71 o 
 -19   1   9       13.62        3.61     15.57 o 
 -17   1   9      117.90      105.24     15.84 o 
 -15   1   9        3.82        0.15     12.73 o 
 -13   1   9       56.16       67.01     13.00 o 
 -11   1   9      111.96       85.47     12.85 o 
  -9   1   9      187.87      223.49     14.67 o 
  -7   1   9      129.17       87.71     12.34 o 
  -5   1   9      526.26      483.95     19.85 o 
  -3   1   9      118.33      121.21     14.13 o 
  -1   1   9        0.67       12.08     12.34 o 
   1   1   9        8.20        4.93     10.97 o 
   3   1   9       17.35        7.27     11.23 o 
   5   1   9       13.18       16.30     11.49 o 
   7   1   9       11.95       -0.56     11.31 o 
   9   1   9       45.85       36.60     12.39 o 
  11   1   9        5.53        8.03     11.85 o 
  13   1   9        7.74       10.01     12.83 o 
  15   1   9       70.59       34.92     13.93 o 
 -18   2   9        0.53       11.63     14.74 o 
 -16   2   9        2.32       20.66     15.91 o 
 -14   2   9       74.14       85.56     13.30 o 
 -12   2   9        2.26        1.68     11.23 o 
 -10   2   9       36.99       74.36     12.38 o 
  -8   2   9      410.99      427.99     18.18 o 
  -6   2   9      430.40      395.44     18.76 o 
  -4   2   9      232.60      255.11     16.50 o 
  -2   2   9       22.55       30.67     11.33 o 
   0   2   9      250.12      201.82     14.87 o 
   2   2   9        0.02        6.20     10.77 o 
   4   2   9        0.78        3.13     10.68 o 
   6   2   9        9.11       19.58     11.54 o 
   8   2   9       37.39       18.50     12.39 o 
  10   2   9        1.16        9.51     12.56 o 
  12   2   9        3.59        5.90     12.35 o 
  14   2   9        6.06        2.53     14.01 o 
  16   2   9       11.09        6.17     14.05 o 
 -17   3   9      117.23      117.92     16.77 o 
 -15   3   9      157.34      124.65     16.13 o 
 -13   3   9        0.19       -7.57     11.70 o 
 -11   3   9      500.38      487.79     30.99 o 
  -9   3   9      805.17      839.87     25.02 o 
  -7   3   9       26.99       49.84     12.59 o 
  -5   3   9        8.72       12.05     11.09 o 
  -3   3   9      192.76      229.38     15.30 o 
  -1   3   9       44.82       35.60     11.64 o 
   1   3   9        2.73        4.51     10.99 o 
   3   3   9      336.05      312.83     16.92 o 
   5   3   9       54.38       51.31     12.68 o 
   7   3   9       80.45      135.86     15.50 o 
   9   3   9       56.92       48.15     13.43 o 
  11   3   9       39.09       43.49     13.42 o 
  13   3   9        1.50       13.30     13.19 o 
  15   3   9        0.36        2.93     13.33 o 
 -18   4   9       28.90        6.25     15.39 o 
 -16   4   9       37.08       23.11     13.39 o 
 -14   4   9      209.06      201.29     16.41 o 
 -12   4   9        0.17      -16.88     11.67 o 
 -10   4   9       90.62       92.32     14.63 o 
  -8   4   9      167.51      172.79     15.43 o 
  -6   4   9      184.44      179.09     15.87 o 
  -4   4   9       37.73       49.61     12.33 o 
  -2   4   9        4.00       11.23     10.92 o 
   0   4   9       51.64       96.29     12.97 o 
   2   4   9        0.38      -13.26     10.82 o 
   4   4   9       10.81       30.58     12.61 o 
   6   4   9        0.63       27.84     11.36 o 
   8   4   9       38.16       38.11     12.71 o 
  10   4   9       74.73       68.69     14.17 o 
  12   4   9       14.03       29.32     13.13 o 
  14   4   9       35.11       31.44     19.29 o 
 -17   5   9       29.15       21.29     14.97 o 
 -15   5   9        3.10        3.71     12.15 o 
 -13   5   9       16.84        8.01     11.92 o 
 -11   5   9      149.62      128.85     18.17 o 
  -9   5   9       25.00       12.87     12.83 o 
  -7   5   9       32.43       19.48     11.69 o 
  -5   5   9        0.52      -13.26     10.57 o 
  -3   5   9       12.25       12.30     11.11 o 
  -1   5   9       65.09       44.07     12.44 o 
   1   5   9       82.23       71.24     12.48 o 
   3   5   9        1.20        2.84     10.64 o 
   5   5   9       23.76       22.41     11.28 o 
   7   5   9        1.53        5.50     11.27 o 
   9   5   9        7.31        5.06     11.62 o 
  11   5   9        0.61        1.18     12.78 o 
  13   5   9       43.12       77.09     15.96 o 
 -16   6   9       13.66       -2.80     13.13 o 
 -14   6   9       17.68       23.67     13.03 o 
 -12   6   9       21.48       27.93     12.53 o 
 -10   6   9        0.71        5.30     12.49 o 
  -8   6   9        3.84       -0.23     12.73 o 
  -6   6   9       92.54      131.70     14.86 o 
  -4   6   9        0.09        0.52     14.15 o 
  -2   6   9       77.27       63.46     12.65 o 
   0   6   9        2.46        7.78     11.51 o 
   2   6   9       54.92       34.39     12.60 o 
   4   6   9      149.71      131.15     14.45 o 
   6   6   9       30.01       19.69     11.08 o 
   8   6   9        6.20        9.57     10.91 o 
  10   6   9        4.00       -7.21     12.64 o 
  12   6   9       12.53       29.72     14.14 o 
 -13   7   9       96.09      132.89     15.43 o 
 -11   7   9        1.56       -4.82     12.50 o 
  -9   7   9        6.08       -7.49     12.90 o 
  -7   7   9        0.91       -1.50     14.51 o 
  -5   7   9       49.07       30.07     11.91 o 
  -3   7   9       15.98       20.07     11.46 o 
  -1   7   9        0.03       23.52     11.27 o 
   1   7   9       48.48       72.01     12.96 o 
   3   7   9       18.44       -3.24     11.36 o 
   5   7   9       15.18       28.62     11.80 o 
   7   7   9       10.90       20.29     12.07 o 
   9   7   9       38.18       17.89     13.06 o 
  11   7   9        0.65       -0.19     14.16 o 
 -12   8   9        2.73      -19.29     12.86 o 
 -10   8   9       14.50       19.29     13.52 o 
  -8   8   9      125.36      159.37     23.97 o 
  -6   8   9        0.37       14.62     12.60 o 
  -4   8   9        5.20       14.92     11.71 o 
  -2   8   9        1.54       18.62     12.27 o 
   0   8   9      157.62      121.72     14.40 o 
   2   8   9        1.96       -0.55     11.76 o 
   4   8   9       44.13       20.72     12.01 o 
   6   8   9        5.24       23.23     12.25 o 
   8   8   9       12.01       15.54     15.00 o 
  -9   9   9        0.22        7.13     13.24 o 
  -7   9   9        6.90       13.30     13.88 o 
  -5   9   9        8.45       -6.35     12.16 o 
  -3   9   9      344.09      405.39     19.42 o 
  -1   9   9      106.92       98.72     14.86 o 
   1   9   9      176.66      205.42     16.09 o 
   3   9   9        0.36       19.37     12.19 o 
   5   9   9        4.31        1.46     15.50 o 
  -2  10   9       27.96       56.33     13.27 o 
   0  10   9       47.06       80.81     13.75 o 
 -12   0  10      247.65      288.96     29.31 o 
 -10   0  10       55.54      104.47     19.08 o 
  -8   0  10        0.05       11.51     16.19 o 
  -6   0  10        1.31       16.63     16.37 o 
  -4   0  10       17.12       -8.27     16.31 o 
  -2   0  10        1.55       14.30     19.06 o 
   0   0  10        1.41       13.79     20.62 o 
   2   0  10       27.44       53.65     18.48 o 
   4   0  10        8.64       12.69     17.42 o 
   6   0  10       16.14       14.70     17.89 o 
   8   0  10       71.56       57.56     24.60 o 
  10   0  10        8.83        5.81     20.22 o 
 -13   1  10      157.70      202.03     19.01 o 
 -11   1  10        6.10        5.00     12.56 o 
  -9   1  10       64.97       87.31     13.25 o 
  -7   1  10       18.86       18.57     11.91 o 
  -5   1  10        6.86       31.92     11.75 o 
  -3   1  10        4.50        8.39     11.90 o 
  -1   1  10        6.24        8.11     12.22 o 
   1   1  10        3.01      -17.55     11.70 o 
   3   1  10       18.55       24.50     12.22 o 
   5   1  10       10.37        2.36     12.16 o 
   7   1  10        1.75        0.49     13.20 o 
   9   1  10        4.14        8.82     13.17 o 
 -12   2  10        2.62      -18.33     12.24 o 
 -10   2  10       65.47       67.90     14.70 o 
  -8   2  10       17.54       46.91     13.43 o 
  -6   2  10      135.18      156.94     14.80 o 
  -4   2  10      105.97      121.33     15.10 o 
  -2   2  10       93.45      136.15     15.06 o 
   0   2  10        8.06       -1.06     11.14 o 
   2   2  10       15.28       22.17     12.21 o 
   4   2  10       11.70       26.47     13.41 o 
   6   2  10        0.82       17.81     13.02 o 
   8   2  10        6.07       26.51     14.40 o 
 -11   3  10       49.91       79.09     14.99 o 
  -9   3  10       89.63       86.68     15.71 o 
  -7   3  10      146.03      153.24     16.37 o 
  -5   3  10       53.62       96.48     14.59 o 
  -3   3  10        6.06       13.06     12.17 o 
  -1   3  10       92.09       82.56     13.25 o 
   1   3  10        4.31       -3.07     11.09 o 
   3   3  10        0.87      -10.29     11.58 o 
   5   3  10       62.58       55.46     13.75 o 
   7   3  10       46.62       47.30     14.17 o 
   9   3  10       15.97       20.33     13.43 o 
 -10   4  10      143.48      229.30     18.73 o 
  -8   4  10        1.27       24.01     14.75 o 
  -6   4  10       76.95       85.31     14.81 o 
  -4   4  10      187.78      190.88     16.85 o 
  -2   4  10       25.81       43.50     12.44 o 
   0   4  10      105.07      123.02     14.20 o 
   2   4  10       14.62        1.87     11.82 o 
   4   4  10       51.67       38.31     12.89 o 
   6   4  10        0.50       12.29     12.82 o 
   8   4  10      128.80      134.05     16.26 o 
  -9   5  10       38.54       33.43     15.57 o 
  -7   5  10      128.98      109.66     16.57 o 
  -5   5  10       18.95       31.85     13.40 o 
  -3   5  10       15.12      -13.33     11.54 o 
  -1   5  10       44.06       51.97     13.01 o 
   1   5  10        0.08        3.25     11.77 o 
   3   5  10        1.05        0.26     11.33 o 
   5   5  10        1.69        9.77     12.21 o 
  -6   6  10       24.38       28.26     15.02 o 
  -4   6  10       41.77       36.71     12.89 o 
  -2   6  10        0.28        0.38     12.28 o 
   0   6  10       14.79       10.61     12.42 o 
   2   6  10        0.66        6.65     12.42 o 
                                                 
